# Supplementary material for: Exploring Spatial Patterns of Interurban Passenger Flows Using Dual Gravity Models
Source: Entropy (Basel). 2022 Dec 8;24(12):1792. doi: 10.3390/e24121792 (PMC9778205; doi:10.3390/e24121792)
Supplement: Supplementary file 1 [file entropy-24-01792-s001.zip]

Archive with 2 entries (2 files):
- File S1_Spatial data sets for building dual gravity models of interurban passenger flows.xlsx
- File S2_Spatial modeling processes by fitting dual gravity models.xlsx
