# Supplementary material for: Exploring Spatial Patterns of Interurban Passenger Flows Using Dual Gravity Models
Source: Entropy (Basel). 2022 Dec 8;24(12):1792. doi: 10.3390/e24121792 (PMC9778205; doi:10.3390/e24121792)
Supplement: Supplementary file 1 [file entropy-24-01792-s001.zip › File S1_Spatial data sets for building dual gravity models of interurban passenger flows.xlsx]

## Sheet: Railway
20190301	Beijing	Tianjin	Shijiazhuang	Tangshan	Qinhuangdao	Handan	Xingtai	Baoding	Zhangjiakou	Chengde	Cangzhou	Langfang	Hengshui
Beijing	0	20.6	14.8	11.1	8.7	9.3	8.1	19.1	14.1	9.2	9.2	22.9
Tianjin	17.7	0	7	10.5	6.3	4.1	4	7	3.8	3.3	8.7	9.9
Shijiazhuang	12.9	6.8	0	6.1		8.5	10	11.5	4.1	3.1	5.6	5.4	6.8
Tangshan	9.3	9.6	6.6	0	7.9			4.1	3.5	4.3	3.8	4.8
Qinhuangdao	7.5	5.4		7.1	0					2.3		3.4
Handan	9.9	4.8	9.2	3.8		0	7.5	4.8				3.1
Xingtai	7.8	4.1	10	3.5		7.6	0	4.7					3.4
Baoding	14.4	6.8	11.9	5.1	3.7	4.7	4	0	4.2	2.8	4.8	5.7
Zhangjiakou	10.6	4.8	4.6	4				3.4	0			3
Chengde	8.1	3.2	3.9	4.3	2.5			2.7		0		2.8
Cangzhou	8.2	8.3	6.7	4.4			2.6	4.8	3.1	2.3	0	4.5	5.3
Langfang	19.1	9	6.2	5	3.7			6	3.1	2.8	4.8	0
Hengshui	6.2	3.9	6.8	3			3.6	3.1			5	2.8	0
20190201	Beijing	Tianjin	Shijiazhuang	Tangshan	Qinhuangdao	Handan	Xingtai	Baoding	Zhangjiakou	Chengde	Cangzhou	Langfang	Hengshui
Beijing	0	16.9	16.9	12.7	10.8	17.5	14.4	23.4	16.1	13.9	12.2	18.3	12.4
Tianjin	12.4	0	7.2	10.2	6.8	7.8	6.3	8	5.1	4.5	11.8	8.4	6.6
Shijiazhuang	7.7		0	5.6	4.1	10.6	11.6	11.2	5.2	5	6.2	4.7	7.5
Tangshan	6.2	7.6	4	0	7.2			3.8	2.5	4.2	3.6	3.3
Qinhuangdao	4.8	4.2		6.4	0					2.5		2.5
Handan	5.3	2.8	5.7			0	6.6	3.5
Xingtai	4.4	2.4	7.1			7.3	0	3.1					3.1
Baoding	10.4	4.5	9.4	3.8	3.1	6.1	5.6	0	3.9	3.5	4.6	4.5	3.7
Zhangjiakou	7.9	2.5	2.8	2.1				2.9	0			2
Chengde	6.1	2.4	2.5	3.6	2			2.2		0		2.2
Cangzhou	5.2	6.2	4.3	3.2				4.2			0	3.4	6
Langfang	13.9	7.3	4.7	4.7	3.6	4.1	3.4	5.9	3.8	3.9	4.6	0
Hengshui	4.1		5.2				3.6	2.7			4.9		0
20190101	Beijing	Tianjin	Shijiazhuang	Tangshan	Qinhuangdao	Handan	Xingtai	Baoding	Zhangjiakou	Chengde	Cangzhou	Langfang	Hengshui
Beijing	0	19.9	13.6	9.5	8	8.4	7.1	15.6	10.5	8	8	19.7	6.3
Tianjin	24.3	0	7.7	10.1	6.2	4.3	3.5	7.4	4.1	3.4	8.5	10.1	3.9
Shijiazhuang	17.6	7.9	0	5.2	3.8	8.6	10.4	14.7	3.8	2.9	6	6.6	6.9
Tangshan	14.3	12.3	5.9	0	8.3			4.6	2.4	4.6	4	6	2.5
Qinhuangdao	11	6.9	4.1	8.9	0			3.3		2.9		4.2
Handan	13	5.2	12.8			0	8.8	5.8				3.1	4
Xingtai	11	4.2	14.3			7.7	0	5.7			2.7	3	4.4
Baoding	27.1	9.4	16.8	4.4		4.7	5.1	0	3.5	2.5	5.2	7.7	4
Zhangjiakou	17.5	4.8	3.9	2.6				3.9	0			3.8
Chengde	13.8	4.2	3.4	4.4	2.7			2.6		0		3.8
Cangzhou	12.1	10.8	8.6	3.8			3	6.3			0	5.7	5.9
Langfang	22.6	11.2	7.2	4.9	3.6			6.8	3	2.8	4.7	0	3.6
Hengshui	11	5.9	11.7	3.9	3.7	3.1	3.8	5.2	4.2	2.2	5.9	4.3	0
20181201	Beijing	Tianjin	Shijiazhuang	Tangshan	Qinhuangdao	Handan	Xingtai	Baoding	Zhangjiakou	Chengde	Cangzhou	Langfang	Hengshui
Beijing	0	17.9	12.6	9.3	7.6	9.4	7.7	17.4	12.1	9	8.3	20.9	7.1
Tianjin	15.9	0	6.3	10	5.2	4.7	4.2	6.8	3.5	2.8	8.9	9.4	4.3
Shijiazhuang	10.6	6	0	4.8	3.4	8.8	10.6	12	3.4	2.5	5.6	4.9	7
Tangshan	7.9	10	5.8	0	7.4			3.9	2.8	4	3.8	4.4	2.5
Qinhuangdao	6.5	6	4	7.3	0							3.1
Handan	7.8	3.7	9.4			0	7.6	4					2.6
Xingtai	6.3	2.9	10.3			8	0	4.1			2.7		3.5
Baoding	13.4	6.2	13.1	3.9	2.8	4.6	4.4	0	3.5	2.1	4.9	5.7	3.8
Zhangjiakou	10	3.7	4	2.6				3.7	0			2.8
Chengde	7.2	2.8	3.3	3.9	2.2			2.4		0		2.3
Cangzhou	7.2	8.1	6.3	3.5			2.8	4.9	2.1	1.6	0	4.4	5.9
Langfang	17.6	9.1	5.7	4.6	3.1	2.7		6.1	3	2.3	4.9	0	3.4
Hengshui	5.9	3.7	7.3	2.6		3.8	4.6	4			5.9	3.2	0
20181101	Beijing	Tianjin	Shijiazhuang	Tangshan	Qinhuangdao	Handan	Xingtai	Baoding	Zhangjiakou	Chengde	Cangzhou	Langfang	Hengshui
Beijing	0	15.3	11.7	8.3	7.1	9	7.6	14.4	10.5	7.5	7.7	19.8	6.3
Tianjin	14.8	0	5.8	9.1	4.7	4.3	3.7	5.8	3.4	2.8	7.9	8.3	3.8
Shijiazhuang	10.5	5.5	0	4.9	3.5	7.9	9.4	10.1	3.4	2.7	5.5	4.7	6.2
Tangshan	7.8	9	5.4	0	6.9			3.8	2.5	3.7	3.7	4.2	2.5
Qinhuangdao	6.5	4.8	3.6	6.8	0					2.4		3.1
Handan	8.3	3.7	7.3			0	7.7	4.1
Xingtai	6.7	3.3	8.9			7.7	0	3.9					3.2
Baoding	12.5	5.6	9.9	3.7	2.9	4.3	3.9	0	3.3	2.1	4.8	5.3	3
Zhangjiakou	9.8	3.5	3.5	2.7				3.5	0	1.9		2.5
Chengde	7.3	2.8	3.3	3.9	2.1			2.5		0		2.3
Cangzhou	7.1	7.3	5.3	3.3			2.7	4.5			0	4.1	5.2
Langfang	17.1	8.1	4.8	4.2	2.9			5.7	2.7	2.3	4.5	0	2.6
Hengshui	5.5	3.4	5.9	2.4		2.2	3.4	3			4.9	2.4	0
20181001	Beijing	Tianjin	Shijiazhuang	Tangshan	Qinhuangdao	Handan	Xingtai	Baoding	Zhangjiakou	Chengde	Cangzhou	Langfang	Hengshui
Beijing	0	25.3	21.5	16.7	15	19.7	16.7	31	22.6	19.5	15.3	22.8	14.5
Tianjin	23	0	11.6	14.8	10.9	9.7	8.4	13.4	8.4	8.4	15.2	12.3	9.6
Shijiazhuang	15	8.4	0	11.8	8.3	17.8	17.5	22.4	9.6	8.9	11.7	9.9	14.1
Tangshan	10.7	11.9	8.8	0	11.5	6.3	5.9	10	6	8.1	8.6	6.7	5.5
Qinhuangdao	10.1	9.5	5.8	10.6	0			7.4		5.4	5.3	5.4
Handan	10.3	5.3	10			0	9.6	7.8			4.5		4.1
Xingtai	9	4.6	11.6	4.3		11.5	0	8.2			4.7		4.9
Baoding	18.7	8.4	18	9.3	6.7	11.9	10.5	0	8.4	7.5	8.8	8.3	8.5
Zhangjiakou	12	5.1	4.2	4				5.4	0
Chengde	10.2	4.3	6	7.6	4.9			6.2	3.7	0	4.5	4.5
Cangzhou	9.3	9.4	7	5.8		5.5		6.3		3.6	0	5.2	8.1
Langfang	19.1	10.7	8.3	7.8	6.1	6.6	5.6	10	6.4	6.3	7.3	0	6.1
Hengshui	7.8	5.6	7.9	4.5		5.8	6.2	5.5			7.4		0
20180901	Beijing	Tianjin	Shijiazhuang	Tangshan	Qinhuangdao	Handan	Xingtai	Baoding	Zhangjiakou	Chengde	Cangzhou	Langfang	Hengshui
Beijing	0	21.8	14.9	11.2	11.4	11.6	9.7	20	14.4	11.2	9.7	22.2	8.6
Tianjin	17	0	8.3	11.2	7.9	5.9	5.3	8.5	4.5	4.3	9.7	10.3	5.4
Shijiazhuang	12.2	8.7	0	7.5	5.7	10.8	11.6	16.4	4.9	4	6.9	7.1	7.8
Tangshan	9.4	11.1	9.4	0	9.7	5.6	4.5	8.5	3.9	5.7	5.9	6.4	4.4
Qinhuangdao	9.5	8.6	6.7	9.6	0			6.9		4.3		5.4
Handan	10.1	6.2	13.3	5.6		0	9.2	9.1		4.2	4.9	5.4
Xingtai	8.3	6	13.5			9.5	0	9.4	3.3		4.4	5	4.2
Baoding	15.2	8.8	17.4	7.2	5.7	7.9	6.5	0	5.7	4.2	6.3	7.7	4.3
Zhangjiakou	13.3	7	6.8	5.1		3.8		6.8	0		4.6	4.6	3.3
Chengde	9.8	4.4	6.8	6.1	4			6.8		0	3.8	4
Cangzhou	8.4	9.7	9.2	6.4		4.8	4.1	7.5		3.4	0	5.8	6.4
Langfang	18.4	10.4	8.5	5.9	5.2	4.3	4.2	8.2	3.7	3.8	5.4	0	4.1
Hengshui	7	5.7	9.8	4.1		4.8	4.6	6			6.5	4.6	0
20180801	Beijing	Tianjin	Shijiazhuang	Tangshan	Qinhuangdao	Handan	Xingtai	Baoding	Zhangjiakou	Chengde	Cangzhou	Langfang	Hengshui
Beijing	0	16.6	12.4	9.6	12.1	10.9	9.2	16.4	13.3	10.6	8.6	20.4	7.3
Tianjin	16.3	0	6.7	10	7.9	5.2	4.8	7	4.7	4.9	8.6	8.9	4.4
Shijiazhuang	12	6.2	0	5.4	5.3	8.4	10.1	11.1	5.5	4.3	5.5		6.6
Tangshan	9.3	10	5	0	9.4			4.9	3.4	5.8	3.8	4.8
Qinhuangdao	11	7.5	5	9.1	0			5.3		5.4	3.9	4.8
Handan	10.1	4.9	7.9			0	8	5.4					3.1
Xingtai	8.2	4.2	9.6			8.1	0	5.1					3.7
Baoding	14.5	6.7	10.4	4.7	5	5	4.9	0	5.3	4.1	5.1	5.7	3.4
Zhangjiakou	12	4.5	4.5	3.6	3.4			5.2	0	2.9		3.7
Chengde	9.7	4.4	4.1	5.6	4.9			4.2		0		3.6
Cangzhou	8.4	8.3	5.6	3.7	4.1		3.1	5.2			0	4.3	5.9
Langfang	18.1	8.8	4.6	4.7	4.8			5.8	3.9	3.8	4.5	0	2.9
Hengshui	7.1	4.4	6.5	3	3.1		4.2	3.6	3.6		5.8		0
20180701	Beijing	Tianjin	Shijiazhuang	Tangshan	Qinhuangdao	Handan	Xingtai	Baoding	Zhangjiakou	Chengde	Cangzhou	Langfang	Hengshui
Beijing	0	19.1	14.4	10.2	10.2	12	9.8	17.3	13	10	9.1	20.3	7.8
Tianjin	22	0	7.9	11.2	7.3	6	5.2	8	4.9	4.4	9.6	10.5	4.9
Shijiazhuang	16.6	8	0	6.3	6.1	10.2	11.9	13.4	4.8	4.2	6.5	6.2	7.5
Tangshan	12.4	11.9	6.5	0	9.2			5.2	3.3	4.9	4.3	5.6	2.8
Qinhuangdao	15	10	6.2	10.9	0			5.3		5.1	4.7	5.8
Handan	13.3	6.1	11			0	9.6	6.3					3.2
Xingtai	10.6	5.3	12.7			9.4	0	6.1					4.2
Baoding	22.1	9.2	14.4	5.6	4.7	5.8	5.9	0	5.1	3.7	5.9	7.4	4
Zhangjiakou	16.4	5.6	5.6	4	3.4			5.8	0	2.7	3.3	4.7
Chengde	12.5	6.2	4.5	5.2	3.7			4.1		0		3.6
Cangzhou	10.7	10.3	7	4.3			3.6	6			0	5.1	6.4
Langfang	22.1	10.7	6.4	5.3	4.6	3.7		7.3	3.5	3.1	5.2	0	3.4
Hengshui	9.4	5.5	8.1	3.4		3.1	4.5	3.9			6.2	3.8	0
20180601	Beijing	Tianjin	Shijiazhuang	Tangshan	Qinhuangdao	Handan	Xingtai	Baoding	Zhangjiakou	Chengde	Cangzhou	Langfang	Hengshui
Beijing	0	22.9	17.7	12.7	12.7	13.3	11.1	23.6	16.3	11.7	10.9	25.8	9.2
Tianjin	20.3	0	8.3	12.3	8.2	5.9	5.3	9	4.4	4.5	10.8	11.8	5.3
Shijiazhuang	14.4	7.8	0	6.8	6.1	12.6	14.7	16.2	4.9	3.8	7.4	6.9	9.2
Tangshan	10.8	11.6	7.2	0	10.8			5.5	3.4	5.5	4.7	5.6	2.9
Qinhuangdao	8.9	6.8	5.8	10.1	0			4.5		3.7		4.3
Handan	10.5	5.2	9.9	4.1		0	9.7	5.9		2.6			2.8
Xingtai	8.3	4.5	12			10.2	0	5.8					4
Baoding	16.8	7.7	13.8	5.1	4.8	6.1	6.3	0	4.4	3.2	6.2	7	4
Zhangjiakou	13	4.7	4.7	3.5				4.9	0			3.2
Chengde	9.4	3.8	4.6	5.3	3.8			3.3		0		2.8
Cangzhou	8.9	9.5	7.2	4.4	4		3.8	6.3			0	5	6.5
Langfang	22.5	11	6.7	5.9	5.1		3.5	7.8	3.6	3.3	5.8	0	3.5
Hengshui	6.8	4.3	8	3.1		3.1	4.4	3.9			6.3	3	0
20180501	Beijing	Tianjin	Shijiazhuang	Tangshan	Qinhuangdao	Handan	Xingtai	Baoding	Zhangjiakou	Chengde	Cangzhou	Langfang	Hengshui
Beijing	0	27.8	20.5	13.4	12.9	13.3	11.8	24.2	16.4	12.9	11.8	23.3	9.7
Tianjin	30.9	0	12.7	13.6	11.1	7	6.2	11.6	6.2	5.7	11.9	12.6	6.4
Shijiazhuang	22.8	11.8	0	8.8	7.4	12.5	15.2	21.2	5.6	4.7	8.3	8.6	9.4
Tangshan	19.1	16.6	11.6	0	13			9.1	4.7	9.1	6.7	8.3	4.5
Qinhuangdao	19.1	16.5	8.9	14.5	0			7.9		7.6	5.7	7.8
Handan	20	9.1	20.7			0	13	11.8			5.3	5.6	5
Xingtai	17	7.6	21.4	5.2		11.2	0	12.3			5.3	4.9	5.9
Baoding	35.5	14.6	28.4	9.8	8	8.8	9.6	0	7.4	5.7	8.2	10.8	5.7
Zhangjiakou	24.3	7.9		5.2				7.7	0			5.7
Chengde	20	7.9	7.5	8.3	6.2			6.1		0	3.7	5.9
Cangzhou	16.2	17.6	14.4	8.3	5.9	4.6	5.2	10.2		4.3	0	7.6	7.7
Langfang	26.1	14.5	12.4	7.8	7.4		5.2	10.5	4.8	4.9	6.6	0	4.8
Hengshui	16.2	9.8	17.5	6.4	4.9	4.6	5.7	9.1	4.1		8.4	5.9	0
20180401	Beijing	Tianjin	Shijiazhuang	Tangshan	Qinhuangdao	Handan	Xingtai	Baoding	Zhangjiakou	Chengde	Cangzhou	Langfang	Hengshui
Beijing	0	19.7	14.9	10.6	9.3	11.1	9.6	17.8	12.5	9.7	9.5	20.8	8.1
Tianjin	21.2	0	7.9	11.1	7.3	5.3	4.7	7.7	4.6	3.7	9.6	10.3	4.8
Shijiazhuang	15.7	7.6	0	7.1	5.6	11.1	13	14.2	5.3	4.8	7.4	6.6	8.1
Tangshan	11.5	11.3	6.6	0	9.4		4.2	5	3.1	4.8	4.4	5.4
Qinhuangdao	9.8	6.4	5	9.6	0			4.2		3.4		4.8
Handan	11.4	5.2	11.2			0	10.1	5.7					4.1
Xingtai	9.6	4.5	13.5			9	0	5.9			3.3		4.8
Baoding	23.7	8.8	15.6	5.4	4.5	5.6	6.9	0	4.9	3.7	6	7.5	4.1
Zhangjiakou	14.2	4.3	4.1	3.5				4.2	0			3
Chengde	10.7	3.3	3.7	4.6	3.8			3	3	0		3
Cangzhou	9.9	10.2	7.7	5.9	4		5	6		2.2	0	5.5	7.1
Langfang	22.4	11.1	6.4	5.2	4.6			6.8	3.4	3	5.3	0	3.8
Hengshui	9	5.2	8.8	3.2			4.3	4	3.4		6.2	3.6	0

## Sheet: Highway
20190301	Beijing	Tianjin	Shijiazhuang	Tangshan	Qinhuangdao	Handan	Xingtai	Baoding	Zhangjiakou	Chengde	Cangzhou	Langfang	Hengshui
Beijing	0	10.6	5.2	5.7	2.4	3	3	12.9	8.5	5.5	5.4	22.6	3.7
Tianjin	9.2	0	2.8	7.7	2.1	1.9		4.2		1.9	7.7	11.1	2.5
Shijiazhuang	4.5	2.5	0	2	0.9	4.7	10.1	8.5	2		4.4	2.9	6.5
Tangshan	5	7.4	2.2	0	5.6			1.9		4	2.4	3.1
Qinhuangdao	2.2	2.1	0.9	5.5	0			1		1.6	1	1.3
Handan	3.9	2.6	5			0	8.1	2.4			2	1.9	2.3
Xingtai	2.8	1.8	9.8			9.2	0	2.5			2.3		5
Baoding	9.9	4.2	9.1	2.3	0.9		2.5	0	2.8	1.1	6.7	7.3	4.6
Zhangjiakou	6.3	2.1	2.2	1.3				2.6	0	2.1		1.9
Chengde	4.8	1.9	1.2	3.8	1.7				2	0		1.7
Cangzhou	4.7	7.7	4.8	2.6	1.2		2.2	6.8			0	7.1	6
Langfang	19.2	10.7	3.5	3.2	1.3			7.5	1.9	1.7	6.9	0	2.1
Hengshui	3.3	2.4	6.7			2.2	5.3	5			5.9	2.3	0
20190201	Beijing	Tianjin	Shijiazhuang	Tangshan	Qinhuangdao	Handan	Xingtai	Baoding	Zhangjiakou	Chengde	Cangzhou	Langfang	Hengshui
Beijing	0	9	7.2	7	3.7	7.6	7.3	15.3	10.4	9.3	8.4	18	7.9
Tianjin	6.8	0		7.8	2.8	4.5	3.8	5.4	2.6	2.8	9.9	9.6	4.8
Shijiazhuang	3.1	2	0	2.4	1.2	7.2	12.8	10	3		5.2	2.8	7.8
Tangshan	3.7	6.3	1.9	0	6.1			2.2		4.9	2.6	2.4
Qinhuangdao	1.9	1.7		5.5	0			1.2		1.9	1.1	1.1
Handan	2.1		3.8			0	8.1	2				1.3	2
Xingtai	1.9		8.8			8.9	0	2.2			1.9		5.4
Baoding	8.2	3	8.9	2.1	1.3	3.7	3.9	0	3.2	1.9	6.5	6.6	5.3
Zhangjiakou	5.5	1.4	1.8	1.1				2.6	0	2.2		1.5
Chengde	4.2	1.7		4.2	1.9				1.9	0		1.7
Cangzhou	3.3	6.6	3.7	1.9	1	2.7	2.7	6.4			0	6.8	7.5
Langfang	14.2	9.2	3.3	3.4	1.8	3	2.9	8	3.1	3	7.5	0	3.6
Hengshui	2.4	1.8	6.2			3.8	6	4.9			6.8	1.8	0
20190101	Beijing	Tianjin	Shijiazhuang	Tangshan	Qinhuangdao	Handan	Xingtai	Baoding	Zhangjiakou	Chengde	Cangzhou	Langfang	Hengshui
Beijing	0	10.4	4.8	4.9	2.2	3.2	2.8	10.7	6.3	5	4.6	19.8	3.3
Tianjin	13.2	0	2.8	7.5	1.9	2.2	1.8	4	2	1.9	7.8	10.7	2.3
Shijiazhuang	7.7	3.6	0	1.8		5	10.3	9.5	2		4.7	3.8	6.8
Tangshan	8.9	9.3	2.1	0	5.9			2.1	1.1	4.3	2.3	4.4
Qinhuangdao	4.6	3.2	1	6.9	0			0.9		2	1	2
Handan	5.4	3	7.5			0	8.8	3.3			2.4		4.5
Xingtai	5.2	2.5	14.2			8.7	0	3.5			2.8	2.2	6.8
Baoding	18.1	6.2	12.2	2.4	0.9	2.3	2.6	0	2.6	1.2	7.1	8.8	5.3
Zhangjiakou	11.8	2.2	2.1					3.1	0	2.1		2.7	1.5
Chengde	8.9	2.6		4.5	1.9			1.3	1.8	0		2.6
Cangzhou	8.3	10.1	6.4	2.3	1		2.3	8.1			0	8	7.2
Langfang	23.1	12.1	3.7	3.3	1.3	1.8		8.1	1.8	1.8	7.5	0	3.5
Hengshui	6.6	4	9.3	1.5	1	2.6	5.5	6.5	2.5		7	3.5	0
20181201	Beijing	Tianjin	Shijiazhuang	Tangshan	Qinhuangdao	Handan	Xingtai	Baoding	Zhangjiakou	Chengde	Cangzhou	Langfang	Hengshui
Beijing	0	10.4	4.9	5.2	2.5	3.4	3.2	12.9	7.3	6.1	5	21.7	3.7
Tianjin	9.2	0	2.6	7.8	2.1	2.4		4.2	1.9	1.8	8.3	11.1	2.7
Shijiazhuang	4.2	2.5	0	1.8	0.9	5.1	11.2	9.3	1.6		4.1	2.6	6.9
Tangshan	4.4	7.7	2.3	0	6			2.1		4.2	2.7	3.1
Qinhuangdao	2	2	0.9	5.8	0			0.9		1.8	1.1	1.4
Handan	3	2	5.2			0	8.6	2.1					2.4
Xingtai	2.6	1.6	10.3			9.5	0	2.6			2.1	1.6	5.3
Baoding	9.9	3.8	9.3	2.1	1	2.4	2.7	0	2.6	1	7.1	7.4	4.9
Zhangjiakou	6.2	1.8	1.8	1.3				2.7	0	2.2		1.8
Chengde	4.7	2	1.1	4.1	1.8				1.9	0		1.5
Cangzhou	4.2	7.6	4.5	2.4	1.3		2.3	7.7			0	7.1	6.5
Langfang	18.7	10.8	3.1	3.1	1.3	1.8	1.8	7.9	2	1.7	7.3	0	2.5
Hengshui	2.8	2.1	7			3.7	6.3	5.5			6.7	2.6	0
20181101	Beijing	Tianjin	Shijiazhuang	Tangshan	Qinhuangdao	Handan	Xingtai	Baoding	Zhangjiakou	Chengde	Cangzhou	Langfang	Hengshui
Beijing	0	9	4.8	4.7	2.6	3.5	3.3	10.8	6.6	5	4.9	21.7	3.3
Tianjin	8.7	0	2.5	7.4	2.1	2.2		3.9		1.9	7.6	10.7	2.5
Shijiazhuang	4.5	2.5	0	1.8	0.9	5	10.4	8.5	1.7		4.3	3.1	6.3
Tangshan	4.5	7.2	2.1	0	5.6			2		3.7	2.6	3
Qinhuangdao	2.2	2	1	5.5	0			1		1.6	1.2	1.2
Handan	3.4	2.1	4.5			0	8.6	2.2				1.6	2.2
Xingtai	3		10			9.3	0	2.6			2.1	1.5	5.1
Baoding	9.7	4	8.6	2.1	1.1	2.2	2.6	0	2.7		6.9	6.9	4.8
Zhangjiakou	6.4	1.7	2	1.5				2.8	0	2.3		1.9
Chengde	4.8	1.9		3.9	1.9				2	0		1.5
Cangzhou	4.4	7.2	4.2	2.4	1.1		2.3	7.3			0	6.8	6.3
Langfang	19.8	10.7	2.9	3	1.2		1.6	7.5	1.9	1.5	6.9	0	2.1
Hengshui	3	2.3	6.4			2.4	5.2	5			5.9	2	0
20181001	Beijing	Tianjin	Shijiazhuang	Tangshan	Qinhuangdao	Handan	Xingtai	Baoding	Zhangjiakou	Chengde	Cangzhou	Langfang	Hengshui
Beijing	0	13.9	9.9	9.9	6.8	9	8.6	21.1	14	13.3	11.5	23.1	9.4
Tianjin	11.8	0	5	11.5	5.7	5.4	4.9	8.9	4	5.9	13.8	13.3	6.2
Shijiazhuang	5.6	3.5	0	4.5	2.5	11	18.5	14.9	4.7		9.4	4.9	11.8
Tangshan	5.5	8.7	3	0	8.9			4.4		6.6	4.2	4.3
Qinhuangdao	3.4	3.2		7.5	0			2.2		3	2.2	2
Handan	4.2		5.9			0	10.5	3.7			3		3.3
Xingtai	3.8		11.9			12.2	0	3.9			3.2	2.2	6.7
Baoding	11.8	5.1	12.6	4.9	2.7	7.1	7.2	0	6.4	2.8	10.2	9.2	8
Zhangjiakou	7.7	2.4	2.3					4.2	0	3.8		2.5
Chengde	6.6	2.8		5.5	3			2.4	3.7	0		2.5
Cangzhou	5.6	8.6	5.5	3.2	2	5.9	5.2	8.9			0	8.3	9.5
Langfang	19.3	12	5.3	5.8	3.4	5.1	4.8	11.9	4.8	4.5	10.3	0	5.5
Hengshui	4.2		8.2			7.7	9.3	7.2			8.6	4	0
20180901	Beijing	Tianjin	Shijiazhuang	Tangshan	Qinhuangdao	Handan	Xingtai	Baoding	Zhangjiakou	Chengde	Cangzhou	Langfang	Hengshui
Beijing	0	11.7	5.6	6.3	5.6	4.3	4.1	14.7	9.4	8	6.3	23	4.9
Tianjin	9.9	0	3.2	8.7	4.1	2.8	2.3	5.6	2.4	3.2	8.9	12.1	3.2
Shijiazhuang	4.9	3.2	0		1.5	6.2	12.3	10.8	2.6		5.6	3.9	8
Tangshan	5.3	8.4	3.1	0	7.4			3.5	1.7	5.1	3.1	4.3
Qinhuangdao	4.3	3.4	1.9	7.3	0			2.3		2.7	2	2.9
Handan	3.9	2.8	6.9			0	9.8	3.3			2.7		3.3
Xingtai	3.5		12.9	1.9		10.6	0	3.8			3	2.3	6.6
Baoding	11.1	5.1	11.9	3.4	2.1	3.2	3.2	0	4.1	1.8	8.5	8.8	5.8
Zhangjiakou	7.7	2.5	3.1	2				4.5	0	3.7		2.8	2
Chengde	6.5	2.9		5	2.4			2.1	3.5	0		2.6
Cangzhou	5.1	8.4	6.7	3.2	1.9	2.8	2.8	8.7			0	7.9	7.1
Langfang	19.4	12	4.9	4.4	2.8			9.5	2.8	2.6	7.9	0	3.7
Hengshui	3.7	2.9	8.9			4.9	6.9	6.6			7.6	3.8	0
20180801	Beijing	Tianjin	Shijiazhuang	Tangshan	Qinhuangdao	Handan	Xingtai	Baoding	Zhangjiakou	Chengde	Cangzhou	Langfang	Hengshui
Beijing	0	10	5	6	6.8	4.3	3.9	12.4	8.7	8.2	5.5	22.3	4.1
Tianjin	9.9	0	3	8.5	5	3	2.5	4.8	2.7	3.8	8.5	11.6	2.9
Shijiazhuang	4.9	3	0	2.3	2.1	5.7	11.4	10	3.4		4.9	3.1	7.4
Tangshan	5.7	8.4	2.3	0	8			2.8		5.6	2.8	3.5
Qinhuangdao	6.2	5.1	1.8	8	0			2.9		3.6	2.5	3.4
Handan	4.4	3	5.2			0	9.9	2.9					3.9
Xingtai	3.6	2.2	10.9			10.3	0	3.1			2.4		6
Baoding	11.3	4.9	9.7		2.9	2.9	3.1	0	5.5	2.2	7.6	7.9	5.3
Zhangjiakou	8.1	2.4	3	2.2				4.8	0	4.7		3	1.6
Chengde	7.3	3.5		5.5	3.4			2.2	4.6	0		2.7
Cangzhou	5.1	8.1	4.7	2.5	2.7	2.3	2.4	7.8			0	7.5	7.2
Langfang	20.3	11.5	3.3	3.5	3.6			8.2	3.2	3	7.4	0	2.8
Hengshui	3.8	2.8	7.3			3.5	6.2	5.7	1.9		7	2.5	0
20180701	Beijing	Tianjin	Shijiazhuang	Tangshan	Qinhuangdao	Handan	Xingtai	Baoding	Zhangjiakou	Chengde	Cangzhou	Langfang	Hengshui
Beijing	0	12.1	6.4	6.3	5.3	5.3	4.5	13.8	8.9	7.5	6.3	23.3	4.6
Tianjin	13.8	0	4	9.6	4.1	3.6	2.7	5.7	2.7	3.6	10.2	13.4	3.3
Shijiazhuang	7.8	4	0	3	2.1	7	14.1	12.4	2.9		5.9	4.2	8.6
Tangshan	8.3	10.4	3.3	0	8.4			3.3	1.8	5.7	3.2	4.4
Qinhuangdao	9.5	7.1	2.3	9.9	0			3.1		3.5	2.9	4.4
Handan	6.3	4.1	7.8			0	12.3	3.6					3.9
Xingtai	5.3	3.2	14.9			12.3	0	3.6			2.9		7.3
Baoding	17.9	7	13.3	3.2	2.3	3.5	3.8	0	4.5	1.8	9.2	10.1	6.5
Zhangjiakou	12.2	3.3	3.6	2.4				5.7	0	3.8		3.7	2.2
Chengde	10.3	5		5.9	2.7			2.3	3.7	0		3.2
Cangzhou	7.5	10.6	6.3	3	1.9		3	9.2			0	9	8
Langfang	25.2	13.7	4.2	4	2.7			10.3	3	2.7	8.8	0	3.2
Hengshui	5.6	3.8	9.2			4.4	7.9	6.8			8	4.2	0
20180601	Beijing	Tianjin	Shijiazhuang	Tangshan	Qinhuangdao	Handan	Xingtai	Baoding	Zhangjiakou	Chengde	Cangzhou	Langfang	Hengshui
Beijing	0	14.2	7.6	8.1	6.5	5.7	5.1	18.5	10.9	8.4	7.6	28.7	5.7
Tianjin	12.9	0	4.1	10.4	4.4	3.9	3.1	6.6	2.3	3.7	10.7	14.6	3.7
Shijiazhuang	6.4	3.8	0	3	1.9	8.1	16	13.7	2.8		6.6	4.2	9.7
Tangshan	6.7	10	3.5	0	9.1			3.2	1.9	5.9	3.4	4.2
Qinhuangdao	3.7	3.4	1.7	8.4	0			1.8		2.5	1.6	2.1
Handan	4.7	3	6.8			0	12.2	3.7				2.5	3
Xingtai	4		14.1			12.9	0	3.7			3.1		6.7
Baoding	13.8	5.4	12.8	3.1	2.2	3.9	3.8	0	4	1.8	9.5	9.7	6.4
Zhangjiakou	8.9	2.7	2.9	2.3				4.1	0	3.1		2.6
Chengde	6.8	2.8	1.9	5.7	2.8				2.7	0		2.1
Cangzhou	5.9	10.1	6.5	3.1	1.9		3.2	9.4			0	9.1	8
Langfang	26	14.2	4.5	4.4	3			10.3	2.9	2.7	9.2	0	3.2
Hengshui	3.9	3	9			3.5	7.1	6.6			7.8	2.9	0
20180501	Beijing	Tianjin	Shijiazhuang	Tangshan	Qinhuangdao	Handan	Xingtai	Baoding	Zhangjiakou	Chengde	Cangzhou	Langfang	Hengshui
Beijing	0	16.3	8.3	8.2	4.4	5.8	5.6	16.5	10.7	9	8.2	25.2	5.7
Tianjin	19.2	0	5.5	11.1	3.8	4		7.5	3.3	3.8	11.8	14.8	4.1
Shijiazhuang	12.5	6.3	0	3.6		8.5	16.2	15.4	3.5		7.7	6.2	10.2
Tangshan	13.8	14.1	4.9	0	9.4			5	2.3	7.3	4.4	6.9
Qinhuangdao	10.2	8.2	3.1	11.7	0			3.7		4.8	2.9	4.8
Handan	11.5	6.4	14.9			0	14.8	7			5.4	5.2	7.3
Xingtai	10.8	5.6	24.4			13.6	0	7.2			5.4	4.8	9.9
Baoding	27.4	11.8	21.4	5.4	2.5	4.7	5.3	0	5.6	2.8	11.7	14.1	7.9
Zhangjiakou	17.2	4.1	4.6					6.1	0	3.6		4.9
Chengde	14.8	6.1	2.8	7.7	3.5				3.4	0		4.9
Cangzhou	12.7	16	12.3	4.6	2	3.5	4.1	12.2			0	11.2	9.5
Langfang	28.9	16.7	8.1	5.8	2.9		3	12.4	3.2	3.6	10.3	0	4.5
Hengshui	11.6	7.1	15.3	2.8		4.7	8.6	9.3			10.4	6	0
20180401	Beijing	Tianjin	Shijiazhuang	Tangshan	Qinhuangdao	Handan	Xingtai	Baoding	Zhangjiakou	Chengde	Cangzhou	Langfang	Hengshui
Beijing	0	12.4	6.4	6.8	3.4	4.8	4.4	14.4	8.1	6.6	6.4	23.4	4.7
Tianjin	13.4	0	3.8	9.4	2.7	3.2	2.7	5.3	2.3	2.5	9.8	12.9	3.3
Shijiazhuang	7.4	3.8	0	2.9	1.6	7.4	14.1	12.4	3		6.5	4.2	9.1
Tangshan	7.5	9.6	3.1	0	7.6		2.4	3	2	5.3	3.2	4.2
Qinhuangdao	4.2	3.2	1.5	8.2	0			1.5		2.5	1.6	2.6
Handan	5.6	3.6	7.8			0	12.3	3.4				2.5	5.8
Xingtai	4.9	2.7	15.7			11.7	0	3.8			3		8
Baoding	17.7	6.4	13.9	3	1.4	3.4	4.2	0	3.8	1.9	8.9	9.9	6.7
Zhangjiakou	9.7	2.2	2.6	2.1				3.8	0	2.7		2.4
Chengde	7.7	2.7		5.3	2.3			1.7	2.4	0		2.4
Cangzhou	7.2	10.4	6.6	3.3	1.5		3.5	9			0	8.9	8.7
Langfang	25.5	13.7	4.6	4.1	2.1	2.2		9.5	2.4	2.4	8.9	0	4.5
Hengshui	5.7	3.7	9.5	1.7		3.2	6.7	6.7	2.3		7.9	3.2	0

## Sheet: Average
Rail-before data cleaning	Beijing	Tianjin	Shijiazhuang	Tangshan	Qinhuangdao	Handan	Xingtai	Baoding	Zhangjiakou	Chengde	Cangzhou	Langfang	Hengshui
Beijing	0	20.3167	15.4917	11.275	10.4833	12.125	10.2333	20.0167	14.3167	11.1	10.025	21.4333	8.84545
Tianjin	19.65	0	8.11667	11.175	7.48333	5.85	5.13333	8.35	4.8	4.39167	10.1	10.2333	5.4
Shijiazhuang	14	7.7	0	6.69167	5.39091	10.65	12.1667	14.5333	5.04167	4.24167	6.88333	6.50909	8.09167
Tangshan	10.725	11.075	6.9	0	9.225	5.95	4.86667	5.7	3.45833	5.39167	4.775	5.45833	3.45
Qinhuangdao	9.975	7.71667	5.51	9.24167	0			5.6		4.09091	4.9	4.55
Handan	10.8333	5.18333	10.7	4.5		0	8.95	6.18333		3.4	4.9	4.3	3.6125
Xingtai	8.93333	4.46667	12.075	4.33333		8.93333	0	6.19167	3.3		3.85	4.3	4.10833
Baoding	18.6917	8.05833	14.925	5.66667	4.71818	6.29167	6.13333	0	4.96667	3.75833	5.9	6.94167	4.40909
Zhangjiakou	13.4167	4.86667	4.42727	3.575	3.4	3.8		4.78333	0	2.5	3.95	3.54545	3.3
Chengde	10.4	4.14167	4.46667	5.23333	3.56667			3.84167	3.35	0	4	3.4
Cangzhou	9.3	9.64167	7.44167	4.75	4.5	4.96667	3.59	6.01667	2.6	2.9	0	5.05	6.36667
Langfang	19.9167	10.1583	6.825	5.5	4.55833	4.28	4.38	7.24167	3.74167	3.525	5.3	0	3.82
Hengshui	8	5.21818	8.625	3.6	3.9	3.8125	4.40833	4.5	3.825	2.2	6.11667	3.73333	0
Rail-after data cleaning	Beijing	Tianjin	Shijiazhuang	Tangshan	Qinhuangdao	Handan	Xingtai	Baoding	Zhangjiakou	Chengde	Cangzhou	Langfang	Hengshui
Beijing	0	19.07	14.39	10.52	9.79	11.25	9.43	18.5	13.28	10.08	9.32	21.11	8.12222
Tianjin	18.19	0	7.31	10.57	6.78	5.35	4.7	7.52	4.3	3.86	9.41	9.79	4.82222
Shijiazhuang	13.02	7.16667	0	5.97	4.84444	9.75	11.33	13.08	4.53	3.73	6.26	5.9	7.36
Tangshan	9.89	10.44	6.24	0	8.62	5.6	4.35	4.93	3.08	4.75	4.2	5.05	2.93333
Qinhuangdao	9.05	6.66	5.05	8.58	0			4.91667		3.55556	4.3	4.14
Handan	9.97	4.78	9.77	4.5		0	8.48	5.46		3.4	4.9	3.86667	3.3
Xingtai	8.12	4.14	11.19	3.5		8.45	0	5.38	3.3		3.275	4	3.85
Baoding	17.01	7.37	13.27	4.89	4.13333	5.48	5.35	0	4.38	3.19	5.38	6.42	3.81111
Zhangjiakou	12.47	4.54	4.45	3.37	3.4	3.8		4.43	0	2.5	3.95	3.33	3.3
Chengde	9.46	3.75	4.01	4.69	3.17			3.38	3	0	3.8	3.04
Cangzhou	8.61	8.87	6.79	4.29	4.03333	4.8	3.41111	5.57	2.6	2.375	0	4.78	6.06
Langfang	19.38	9.67	6.12	5.04	4.12	3.7	3.7	6.64	3.37	3.11	4.97	0	3.4125
Hengshui	7.2	4.66667	7.81	3.18889	3.4	3.35	4.1	3.94	3.73333	2.2	5.76	3.4625	0
Road-before data cleaning	Beijing	Tianjin	Shijiazhuang	Tangshan	Qinhuangdao	Handan	Xingtai	Baoding	Zhangjiakou	Chengde	Cangzhou	Langfang	Hengshui
Beijing	0	11.6667	6.34167	6.59167	4.35	4.99167	4.65	14.5	9.15	7.65833	6.675	22.7333	5.08333
Tianjin	11.5	0	3.57273	8.95	3.4	3.25833	2.975	5.50833	2.62	3.06667	9.58333	12.1583	3.45833
Shijiazhuang	6.125	3.39167	0	2.64545	1.56	6.74167	13.1167	11.2833	2.76667		5.775	3.825	8.25833
Tangshan	6.60833	8.95833	2.81667	0	7.33333		2.4	2.95833	1.8	5.21667	3.075	3.98333
Qinhuangdao	4.53333	3.71667	1.61	7.51667	0			1.875		2.625	1.75833	2.43333
Handan	4.86667	3.26	6.775			0	10.3333	3.3			3.1	2.5	3.65833
Xingtai	4.28333	2.8	13.1583	1.9		10.7667	0	3.54167			2.85	2.43333	6.56667
Baoding	13.9	5.575	11.975	3.09091	1.775	3.57273	3.74167	0	3.98333	1.84545	8.325	8.89167	5.95833
Zhangjiakou	8.975	2.4	2.66667	1.8				3.91667	0	3.025		2.64167	1.825
Chengde	7.28333	2.99167	1.75	5.09167	2.44167			2	2.8	0		2.45
Cangzhou	6.16667	9.28333	6.01667	2.875	1.625	3.44	3	8.45833			0	8.14167	7.625
Langfang	21.6333	12.275	4.28333	4	2.28333	2.78	2.82	9.25833	2.75	2.6	8.24167	0	3.43333
Hengshui	4.71667	3.26364	8.58333	2	1	3.88333	6.75	6.31667	2.23333		7.46667	3.23333	0
Road-after data cleaning	Beijing	Tianjin	Shijiazhuang	Tangshan	Qinhuangdao	Handan	Xingtai	Baoding	Zhangjiakou	Chengde	Cangzhou	Langfang	Hengshui
Beijing	0	10.98	5.79	6.1	4.1	4.51	4.16	13.64	8.51	6.96	6.04	22.45	4.59
Tianjin	10.7	0	3.2	8.48	3.13	2.97	2.7	4.97	2.3625	2.71	8.94	11.78	3.12
Shijiazhuang	5.54	3.09	0	2.33333	1.45556	6.14	12.27	10.51	2.5		5.22	3.48	7.71
Tangshan	6	8.47	2.59	0	6.97		2.4	2.61	1.7	4.87	2.83	3.66
Qinhuangdao	4.08	3.32	1.44444	7.1	0			1.66		2.37	1.6	2.24
Handan	4.27	2.91111	6.05			0	9.87	2.89			2.36667	1.96	3.33
Xingtai	3.68	2.33333	12.16	1.9		10.34	0	3.14			2.56	1.9	6.22
Baoding	12.76	5	10.97	2.63333	1.61	3.05556	3.24	0	3.58	1.63333	7.8	8.34	5.56
Zhangjiakou	8.28	2.23	2.51	1.8				3.67	0	2.89		2.43	1.825
Chengde	6.6	2.7	1.4	4.79	2.28			1.92	2.65	0		2.2
Cangzhou	5.57	8.68	5.44	2.67	1.55	2.6	2.67	8.04			0	7.82	7.25
Langfang	21.14	11.86	3.8	3.64	2.11	2.2	2.1	8.68	2.5	2.31	7.83	0	3.12
Hengshui	4.08	2.88	7.95	1.6	1	3.42	6.31	5.93	2.23333		7.06	2.88	0

## Sheet: Spatial distance matrix
Distance	Beijing	Tianjin	Shijiazhuang	Tangshan	Qinhuangdao	Handan	Xingtai	Baoding	Zhangjiakou	Chengde	Cangzhou	Langfang	Hengshui
Beijing	0	125.5	266.9	156.9	273.3	403	359.2	142.8	156.8	174.7	186.8	51.8	252.5
Tianjin	125.5	0	258.1	108.9	229.6	353.3	319.9	151.9	278.7	226.3	83.1	75.2	194.6
Shijiazhuang	266.9	258.1	0	362.6	486.6	158.4	107.5	123.2	304.5	438	205	250.4	106.7
Tangshan	156.9	108.9	362.6	0	126	461.8	428.7	248.7	307.1	147.9	187.5	128.6	303
Qinhuangdao	273.3	229.6	486.6	126	0	575	546.9	374.4	409.9	177.6	299.6	254	419.6
Handan	403	353.3	158.4	461.8	575	0	49.8	262.9	461.6	564.9	275.3	373.3	159.3
Xingtai	359.2	319.9	107.5	428.7	546.9	49.8	0	217.4	412.3	524.7	247.1	333.8	126.8
Baoding	142.8	151.9	123.2	248.7	374.4	262.9	217.4	0	215.9	313.7	135	128	127.5
Zhangjiakou	156.8	278.7	304.5	307.1	409.9	461.6	412.3	215.9	0	259.7	321.4	205.3	343.4
Chengde	174.7	226.3	438	147.9	177.6	564.9	524.7	313.7	259.7	0	309.5	191.1	408
Cangzhou	186.8	83.1	205	187.5	299.6	275.3	247.1	135	321.4	309.5	0	137.7	120.1
Langfang	51.8	75.2	250.4	128.6	254	373.3	333.8	128	205.3	191.1	137.7	0	218.3
Hengshui	252.5	194.6	106.7	303	419.6	159.3	126.8	127.5	343.4	408	120.1	218.3	0

## Sheet: Population
City	Population
Beijing	18827262
Tianjin	11090783
Shijiazhuang	2834942
Tangshan	3187171
Qinhuangdao	1029670
Handan	1445338
Xingtai	670154
Baoding	1138521
Zhangjiakou	1060605
Chengde	634229
Cangzhou	536795
Langfang	868066
Hengshui	522147

## Sheet: Parameter
Parameter	Railway		Highway
	Before data cleaning	After data cleaning	Before data cleaning	After data cleaning
K	0.0974498	0.0886753	26.5124	29.0477
u	0.235624	0.237428	0.134686	0.138966
v	0.216131	0.217601	0.12139	0.119483
σ	0.433544	0.441178	1.033	1.07431
G	3.33537e-05	2.37272e-05	1.31037e+11	2.10011e+11
b	1.91938	1.93912	8.06795	8.31354

## Sheet: Statistic
Statistic		Railway		Highway
		Before data cleaning	After data cleaning	Before data cleaning	After data cleaning
Goodness of fit	R Square	0.743455	0.743057	0.790022	0.804057
	Adjusted R^2	0.737958	0.737551	0.785062	0.799429
Standard error (STE)		0.253068	0.256015	0.290333	0.288081
Coefficient of variation (CV)		0.139425	0.148271	0.195832	0.207401
Number of sample points		144	144	131	131
F	Statistic	135.238	134.956	159.275	173.716
	Sig	3.59291e-41	4.00368e-41	7.31375e-43	9.12136e-45
P-value	lnK	4.20347e-06	2.32907e-06	5.95909e-08	2.23555e-08
	u	2.4816e-24	3.32074e-24	1.51e-08	4.67463e-09
	v	1.43075e-21	1.9777e-21	3.00218e-07	3.65355e-07
	σ	2.93528e-19	2.03777e-19	3.31917e-41	3.34127e-43

## Sheet: Prediction
																Parameter	Prediction		18827262	11090783	2834942	3187171	1029670	1445338	670154	1138521	1060605	634229	536795	868066	522147			Residuals															Coefficient of variation
	Rail-before data cleaning	Beijing	Tianjin	Shijiazhuang	Tangshan	Qinhuangdao	Handan	Xingtai	Baoding	Zhangjiakou	Chengde	Cangzhou	Langfang	Hengshui	Sum	0.0974498		Rail-after data cleaning	Beijing	Tianjin	Shijiazhuang	Tangshan	Qinhuangdao	Handan	Xingtai	Baoding	Zhangjiakou	Chengde	Cangzhou	Langfang	Hengshui	Sum		Rail-before data cleaning	Beijing	Tianjin	Shijiazhuang	Tangshan	Qinhuangdao	Handan	Xingtai	Baoding	Zhangjiakou	Chengde	Cangzhou	Langfang	Hengshui
	Beijing	0	20.3167	15.4917	11.275	10.4833	12.125	10.2333	20.0167	14.3167	11.1	10.025	21.4333	8.84545	165.662	0.235624	18827262	Beijing	0	20.6857	11.106	14.341	8.83141	8.03038	7.14918	11.9587	11.3089	9.65612	9.04769	17.5048	7.89217	137.512		Beijing	0	-0.369024	4.38571	-3.06596	1.65192	4.09462	3.08415	8.05798	3.00778	1.44388	0.977311	3.9285	0.953283	28.1501
	Tianjin	19.65	0	8.11667	11.175	7.48333	5.85	5.13333	8.35	4.8	4.39167	10.1	10.2333	5.4	100.683	0.216131	11090783	Tianjin	20.4734	0	9.94756	14.8315	8.40782	7.50526	6.63623	10.2778	7.77987	7.61946	11.3474	13.1468	7.79985	125.773		Tianjin	-0.823404	0	-1.83089	-3.65646	-0.924483	-1.65526	-1.50289	-1.92779	-2.97987	-3.22779	-1.24738	-2.91347	-2.39985	-25.0896
	Shijiazhuang	14	7.7	0	6.69167	5.39091	10.65	12.1667	14.5333	5.04167	4.24167	6.88333	6.50909	8.09167	101.9	0.433544	2834942	Shijiazhuang	10.7036	9.68653	0	6.3843	4.40224	7.70584	7.7208	8.16097	5.42894	4.14954	5.56279	5.65903	7.33912	82.9037		Shijiazhuang	3.29645	-1.98653	0	0.307369	0.988671	2.94416	4.44587	6.37237	-0.387272	0.0921217	1.32054	0.850058	0.752544	18.9963
	Tangshan	10.725	11.075	6.9	0	9.225	5.95	4.86667	5.7	3.45833	5.39167	4.775	5.45833	3.45	76.975	3.33537e-05	3187171	Tangshan	13.8529	14.4753	6.39889	0	8.12946	4.98123	4.3571	6.18681	5.5603	6.82972	5.94398	7.76589	4.79857	89.2802		Tangshan	-3.12793	-3.4003	0.501111	0	1.09554	0.968768	0.50957	-0.486808	-2.10197	-1.43806	-1.16898	-2.30755	-1.34857	-12.3052
	Qinhuangdao	9.975	7.71667	5.51	9.24167	0	na	na	5.6	na	4.09091	4.9	4.55	na	51.5842	1.91938	1029670	Qinhuangdao	8.34504	8.02715	4.31618	7.95237	0	3.47084	3.00418	3.97028	3.75933	4.8342	3.71716	4.43013	3.19294	59.0198		Qinhuangdao	1.62996	-0.310483	1.19382	1.2893	0	na	na	1.62972	na	-0.743296	1.18284	0.119871	na	5.99173
	Handan	10.8333	5.18333	10.7	4.5	na	0	8.95	6.18333	na	3.4	4.9	4.3	3.6125	62.5625		1445338	Handan	7.63845	7.21298	7.60531	4.90504	3.49386	0	9.19615	5.01291	3.86763	3.17072	4.17675	4.06086	5.26317	65.6038		Handan	3.19489	-2.02965	3.09469	-0.405036	na	0	-0.246152	1.17042	na	0.229283	0.723246	0.239141	-1.65067	4.32016
	Xingtai	8.93333	4.46667	12.075	4.33333	na	8.93333	0	6.19167	3.3	na	3.85	4.3	4.10833	60.4917		670154	Xingtai	6.69914	6.28295	7.50676	4.22665	2.97913	9.0594	0	4.54173	3.38892	2.73154	3.65205	3.55653	4.84798	59.4728		Xingtai	2.2342	-1.81628	4.56824	0.106687	na	-0.126068	0	1.64994	-0.0889242	na	0.197951	0.743474	-0.739643	6.72957
	Baoding	18.6917	8.05833	14.925	5.66667	4.71818	6.29167	6.13333	0	4.96667	3.75833	5.9	6.94167	4.40909	90.4606		1138521	Baoding	11.3222	9.8317	8.01712	6.0639	3.97806	4.98965	4.58889	0	5.0828	3.86805	5.37764	6.10566	5.4797	74.7054		Baoding	7.36942	-1.77337	6.90788	-0.397233	0.740118	1.30202	1.54444	0	-0.116136	-0.109716	0.522364	0.836006	-1.07061	15.7552
	Zhangjiakou	13.4167	4.86667	4.42727	3.575	3.4	3.8	na	4.78333	0	2.5	3.95	3.54545	3.3	51.5644		1060605	Zhangjiakou	10.6922	7.43192	5.32588	5.44231	3.7615	3.84437	3.41939	5.07578	0	4.12864	3.63091	4.89243	3.50714	61.1525		Zhangjiakou	2.72443	-2.56526	-0.89861	-1.86731	-0.361499	-0.0443704	na	-0.292451	0	-1.62864	0.319086	-1.34697	-0.207137	-6.16873
	Chengde	10.4	4.14167	4.46667	5.23333	3.56667	na	na	3.84167	3.35	0	4	3.4	na	42.4		634229	Chengde	9.03855	7.20609	4.03018	6.61813	4.78876	3.12021	2.72861	3.82419	4.08746	0	3.26966	4.47099	2.88324	56.0661		Chengde	1.36145	-3.06442	0.436488	-1.3848	-1.22209	na	na	0.017481	-0.737464	0	0.730336	-1.07099	na	-4.934
	Cangzhou	9.3	9.64167	7.44167	4.75	4.5	4.96667	3.59	6.01667	2.6	2.9	0	5.05	6.36667	67.1233		536795	Cangzhou	8.44154	10.6969	5.38523	5.74114	3.67026	4.09688	3.63629	5.2994	3.58304	3.25905	0	4.95496	4.71059	63.4753		Cangzhou	0.858464	-1.05527	2.05643	-0.991138	0.829735	0.869782	-0.0462873	0.717271	-0.983035	-0.359051	0	0.0950401	1.65607	3.64801
	Langfang	19.9167	10.1583	6.825	5.5	4.55833	4.28	4.38	7.24167	3.74167	3.525	5.3	0	3.82	79.2467		868066	Langfang	16.4858	12.5099	5.52997	7.57147	4.41541	4.0207	3.57451	6.07347	4.87336	4.49842	5.0016	0	4.07147	78.6261		Langfang	3.43083	-2.35155	1.29503	-2.07147	0.142923	0.259298	0.80549	1.1682	-1.13169	-0.973423	0.298397	0	-0.251473	0.620564
	Hengshui	8	5.21818	8.625	3.6	3.9	3.8125	4.40833	4.5	3.825	2.2	6.11667	3.73333	0	57.939		522147	Hengshui	7.35946	7.34879	7.10104	4.63232	3.15095	5.15975	4.82445	5.39706	3.45902	2.87233	4.70805	4.03133	0	60.0446		Hengshui	0.640537	-2.13061	1.52396	-1.03232	0.74905	-1.34725	-0.416117	-0.897061	0.365976	-0.672334	1.40861	-0.297996	0	-2.10554	sumsq
													Mean	6.42416	6.42416																				22.7893	-22.8527	23.2339	-13.1684	3.68989	7.2657	8.17807	17.1793	-5.15261	-7.38702	5.26431	-1.12489	-4.30606		620.199
																Parameter	Prediction		18827262	11090783	2834942	3187171	1029670	1445338	670154	1138521	1060605	634229	536795	868066	522147
	Rail-after data cleaning	Beijing	Tianjin	Shijiazhuang	Tangshan	Qinhuangdao	Handan	Xingtai	Baoding	Zhangjiakou	Chengde	Cangzhou	Langfang	Hengshui	Sum	0.0886753		Rail-after data cleaning	Beijing	Tianjin	Shijiazhuang	Tangshan	Qinhuangdao	Handan	Xingtai	Baoding	Zhangjiakou	Chengde	Cangzhou	Langfang	Hengshui	Sum		Rail-after data cleaning	Beijing	Tianjin	Shijiazhuang	Tangshan	Qinhuangdao	Handan	Xingtai	Baoding	Zhangjiakou	Chengde	Cangzhou	Langfang	Hengshui
	Beijing	0	19.07	14.39	10.52	9.79	11.25	9.43	18.5	13.28	10.08	9.32	21.11	8.12222	154.862	0.237428	18827262	Beijing	0	19.1492	10.2015	13.2289	8.09867	7.34596	6.53822	11.0226	10.4151	8.87893	8.31318	16.2535	7.23451	126.68		Beijing	0	-0.0792422	4.18848	-2.70889	1.69133	3.90404	2.89178	7.47741	2.86487	1.20107	1.00682	4.85649	0.887713	28.1819
	Tianjin	18.19	0	7.31	10.57	6.78	5.35	4.7	7.52	4.3	3.86	9.41	9.79	4.82222	92.6022	0.217601	11090783	Tianjin	18.9494	0	9.13107	13.7065	7.71312	6.86594	6.06867	9.45976	7.12681	6.98569	10.4808	12.1607	7.15727	115.806		Tianjin	-0.759373	0	-1.82107	-3.13646	-0.933116	-1.51594	-1.36867	-1.93976	-2.82681	-3.12569	-1.07084	-2.37071	-2.33505	-23.2035
	Shijiazhuang	13.02	7.16667	0	5.97	4.84444	9.75	11.33	13.08	4.53	3.73	6.26	5.9	7.36	92.9411	0.441178	2834942	Shijiazhuang	9.82567	8.88742	0	5.83173	4.00554	7.0753	7.10202	7.50495	4.95765	3.77596	5.09015	5.17396	6.74884	75.9792		Shijiazhuang	3.19433	-1.72075	0	0.138273	0.838906	2.6747	4.22798	5.57505	-0.427646	-0.0459597	1.16985	0.726036	0.611158	16.9619
	Tangshan	9.89	10.44	6.24	0	8.62	5.6	4.35	4.93	3.08	4.75	4.2	5.05	2.93333	70.0833	2.37272e-05	3187171	Tangshan	12.7711	13.3717	5.84528	0	7.47517	4.53739	3.96663	5.66025	5.07835	6.26789	5.44381	7.13795	4.37853	81.9341		Tangshan	-2.88112	-2.93173	0.394717	0	1.14483	1.06261	0.383366	-0.730247	-1.99835	-1.51789	-1.24381	-2.08795	-1.4452	-11.8508
	Qinhuangdao	9.05	6.66	5.05	8.58	0	na	na	4.91667	na	3.55556	4.3	4.14	na	46.2522	1.93912	1029670	Qinhuangdao	7.64522	7.35806	3.92591	7.30957	0	3.14987	2.72432	3.61367	3.41894	4.42131	3.3853	4.04256	2.90029	53.895		Qinhuangdao	1.40478	-0.698056	1.12409	1.27043	0	na	na	1.303	na	-0.865758	0.914695	0.0974377	na	4.55062
	Handan	9.97	4.78	9.77	4.5	na	0	8.48	5.46	na	3.4	4.9	3.86667	3.3	58.4267		1445338	Handan	6.98144	6.59407	6.98143	4.4668	3.17111	0	8.49864	4.57778	3.5164	2.87616	3.80865	3.69698	4.81921	59.9887		Handan	2.98856	-1.81407	2.78857	0.0331999	na	0	-0.0186363	0.882217	na	0.523841	1.09135	0.169685	-1.51921	5.12551
	Xingtai	8.12	4.14	11.19	3.5	na	8.45	0	5.38	3.3	na	3.275	4	3.85	55.205	0.455028	670154	Xingtai	6.11981	5.74022	6.90181	3.84587	2.70122	8.37011	0	4.14776	3.07955	2.47574	3.32832	3.23611	4.44062	54.3871		Xingtai	2.00019	-1.60022	4.28819	-0.34587	na	0.0798919	0	1.23224	0.220449	na	-0.0533186	0.763885	-0.590616	5.99482
	Baoding	17.01	7.37	13.27	4.89	4.13333	5.48	5.35	0	4.38	3.19	5.38	6.42	3.81111	80.6844		1138521	Baoding	10.4262	9.0423	7.37042	5.54589	3.62087	4.55618	4.19158	0	4.64611	3.52298	4.92832	5.60175	5.02385	68.4764		Baoding	6.58381	-1.6723	5.89958	-0.655892	0.51246	0.923823	1.15842	0	-0.266106	-0.332985	0.451675	0.818247	-1.21274	12.208
	Zhangjiakou	12.47	4.54	4.45	3.37	3.4	3.8	na	4.43	0	2.5	3.95	3.33	3.3	49.54		1060605	Zhangjiakou	9.83775	6.80273	4.86194	4.96876	3.42095	3.49489	3.10771	4.63958	0	3.76527	3.30516	4.47192	3.19074	55.8674		Zhangjiakou	2.63225	-2.26273	-0.411939	-1.59876	-0.0209498	0.305109	na	-0.20958	0	-1.26527	0.644841	-1.14192	0.109257	-3.2197
	Chengde	9.46	3.75	4.01	4.69	3.17	na	na	3.38	3	0	3.8	3.04	na	38.3		634229	Chengde	8.30165	6.60039	3.66551	6.07043	4.37904	2.82957	2.47304	3.48235	3.72708	0	2.97442	4.08514	2.61725	51.2059		Chengde	1.15835	-2.85039	0.344495	-1.38043	-1.20904	na	na	-0.102353	-0.727081	0	0.825584	-1.04514	na	-4.98601
	Cangzhou	8.61	8.87	6.79	4.29	4.03333	4.8	3.41111	5.57	2.6	2.375	0	4.78	6.06	62.1894		536795	Cangzhou	7.74702	9.87008	4.92494	5.2549	3.34186	3.73458	3.31371	4.8554	3.26083	2.9646	0	4.53733	4.31484	58.1201		Cangzhou	0.86298	-1.00008	1.86506	-0.964904	0.691468	1.06542	0.0974031	0.714599	-0.660833	-0.589596	0	0.242673	1.74516	4.06935
	Langfang	19.38	9.67	6.12	5.04	4.12	3.7	3.7	6.64	3.37	3.11	4.97	0	3.4125	73.2325		868066	Langfang	15.2916	11.5617	5.05397	6.95623	4.0289	3.6598	3.25276	5.57171	4.45419	4.11064	4.58077	0	3.71566	72.238		Langfang	4.08838	-1.89171	1.06603	-1.91623	0.0910986	0.0402009	0.44724	1.06829	-1.08419	-1.00064	0.389226	0	-0.303158	0.994536
	Hengshui	7.2	4.66667	7.81	3.18889	3.4	3.35	4.1	3.94	3.73333	2.2	5.76	3.4625	0	52.8114		522147	Hengshui	6.73811	6.73649	6.52621	4.22427	2.8615	4.7229	4.4187	4.9468	3.14623	2.60718	4.31247	3.6784	0	54.9193		Hengshui	0.461885	-2.06983	1.28379	-1.03539	0.538496	-1.3729	-0.318698	-1.0068	0.587108	-0.407182	1.44753	-0.215898	0	-2.10789	sumsq
													Mean	5.90529	5.90529																				21.735	-20.5911	21.01	-12.3009	3.34549	7.16695	7.50018	14.2641	-4.31859	-7.42607	5.5736	0.812841	-4.05269		536.606
																Parameter			18827262	11090783	2834942	3187171	1029670	1445338	670154	1138521	1060605	634229	536795	868066	522147
	Road-before data cleaning	Beijing	Tianjin	Shijiazhuang	Tangshan	Qinhuangdao	Handan	Xingtai	Baoding	Zhangjiakou	Chengde	Cangzhou	Langfang	Hengshui	Sum	26.5124		Road-after data cleaning	Beijing	Tianjin	Shijiazhuang	Tangshan	Qinhuangdao	Handan	Xingtai	Baoding	Zhangjiakou	Chengde	Cangzhou	Langfang	Hengshui	Sum		Road-before data cleaning	Beijing	Tianjin	Shijiazhuang	Tangshan	Qinhuangdao	Handan	Xingtai	Baoding	Zhangjiakou	Chengde	Cangzhou	Langfang	Hengshui
	Beijing	0	11.6667	6.34167	6.59167	4.35	4.99167	4.65	14.5	9.15	7.65833	6.675	22.7333	5.08333	104.392	0.134686	18827262	Beijing	0	12.318	4.78748	8.40663	4.13127	2.88223	2.95684	8.17707	7.36041	6.18441	5.65537	22.5545	4.12856	89.5428		Beijing	0	-0.651373	1.55418	-1.81497	0.218728	2.10944	1.69316	6.32293	1.78959	1.47392	1.01963	0.178845	0.954777	14.8489
	Tianjin	11.5	0	3.57273	8.95	3.4	3.25833	2.975	5.50833	2.62	3.06667	9.58333	12.1583	3.45833	70.0511	0.12139	11090783	Tianjin	12.2317	0	4.61524	11.4156	4.60569	3.07484	3.10353	7.14378	3.78366	4.40801	12.1589	14.2905	5.03148	85.8628		Tianjin	-0.731668	0	-1.04251	-2.46556	-1.20569	0.183493	-0.128532	-1.63545	-1.16366	-1.34135	-2.57553	-2.13217	-1.57315	-15.8118
	Shijiazhuang	6.125	3.39167	0	2.64545	1.56	6.74167	13.1167	11.2833	2.76667	na	5.775	3.825	8.25833	65.4888	1.033	2834942	Shijiazhuang	4.66847	4.53228	0	2.74198	1.76416	5.86029	7.96714	7.38051	2.87344	1.85437	3.98113	3.4324	7.78928	54.8455		Shijiazhuang	1.45653	-1.14062	0	-0.0965299	-0.204159	0.881379	5.14952	3.90282	-0.106774	na	1.79387	0.392598	0.469053	12.4977
	Tangshan	6.60833	8.95833	2.81667	0	7.33333	na	2.4	2.95833	1.8	5.21667	3.075	3.98333	na	45.15	1.31037e+11	3187171	Tangshan	8.21042	11.2278	2.74626	0	7.23697	1.97121	1.93901	3.62913	2.8936	5.7825	4.43495	6.94054	2.69221	59.7046		Tangshan	-1.60209	-2.26951	0.0704091	0	0.0963625	na	0.460988	-0.6708	-1.0936	-0.56583	-1.35995	-2.9572	na	-9.89122
	Qinhuangdao	4.53333	3.71667	1.61	7.51667	0	na	na	1.875	na	2.625	1.75833	2.43333	na	26.0683	8.06795	1029670	Qinhuangdao	3.97468	4.46241	1.74056	7.12906	0	1.34985	1.29492	2.04262	1.84421	4.1108	2.34714	2.95089	1.6518	34.8989		Qinhuangdao	0.558652	-0.74574	-0.130561	0.38761	0	na	na	-0.16762	na	-1.4858	-0.588804	-0.517555	na	-2.68982
	Handan	4.86667	3.26	6.775	na	na	0	10.3333	3.3	na	na	3.1	2.5	3.65833	37.7933		1445338	Handan	2.78552	2.99265	5.80803	1.95059	1.35595	0	16.1104	3.08061	1.70748	1.30211	2.68116	2.07513	4.70214	46.5517		Handan	2.08115	0.267355	0.966972	na	na	0	-5.77704	0.219395	na	na	0.418844	0.424873	-1.04381	-2.44225
	Xingtai	4.28333	2.8	13.1583	1.9	na	10.7667	0	3.54167	na	na	2.85	2.43333	6.56667	48.3		670154	Xingtai	2.82856	2.98986	7.81581	1.89922	1.28755	15.9466	0	3.38013	1.73009	1.26709	2.70301	2.10021	5.36667	49.3148		Xingtai	1.45477	-0.189857	5.34252	0.000778781	na	-5.1799	0	0.161537	na	na	0.146994	0.333127	1.19999	3.26997
	Baoding	13.9	5.575	11.975	3.09091	1.775	3.57273	3.74167	0	3.98333	1.84545	8.325	8.89167	5.95833	72.6341		1138521	Baoding	7.87764	6.93079	7.29152	3.5798	2.04535	3.07085	3.40403	0	3.62495	2.31514	5.42065	6.07124	5.73107	57.363		Baoding	6.02236	-1.35579	4.68348	-0.488888	-0.270351	0.501881	0.337633	0	0.358379	-0.469689	2.90435	2.82042	0.227265	15.271
	Zhangjiakou	8.975	2.4	2.66667	1.8		na	na	3.91667	0	3.025	na	2.64167	1.825	27.25		1060605	Zhangjiakou	7.08421	3.66739	2.83612	2.85157	1.84493	1.70046	1.74068	3.62154	0	2.78729	2.19159	3.69131	2.03984	36.0569		Zhangjiakou	1.89079	-1.26739	-0.169454	-1.05157	na	na	na	0.295128	0	0.237713	na	-1.04964	-0.214845	-1.32927
	Chengde	7.28333	2.99167	1.75	5.09167	2.44167	na	na	2	2.8	0	na	2.45	na	26.8083		634229	Chengde	5.91178	4.24345	1.81782	5.65969	4.08439	1.28792	1.26616	2.2972	2.7683	0	2.12622	3.70902	1.59291	36.7649		Chengde	1.37155	-1.25178	-0.0678181	-0.56802	-1.64273	na	na	-0.297203	0.0317043	0	na	-1.25902	na	-3.68332
	Cangzhou	6.16667	9.28333	6.01667	2.875	1.625	3.44	3	8.45833	na	na	0	8.14167	7.625	56.6317		536795	Cangzhou	5.39409	11.679	3.89401	4.33114	2.3269	2.64608	2.69504	5.36673	2.17183	2.12151	0	5.08777	5.5091	53.2232		Cangzhou	0.772576	-2.39568	2.12266	-1.45614	-0.701897	0.793923	0.304957	3.09161	na	na	0	3.0539	2.1159	7.70181
	Langfang	21.6333	12.275	4.28333	4	2.28333	2.78	2.82	9.25833	2.75	2.6	8.24167	0	3.43333	76.3583		868066	Langfang	21.6504	13.8145	3.37881	6.82154	2.9442	2.06111	2.10744	6.04939	3.68149	3.72453	5.12039	0	3.17044	74.5243		Langfang	-0.0170517	-1.53953	0.904523	-2.82154	-0.660864	0.718892	0.712555	3.20894	-0.931488	-1.12453	3.12128	0	0.262894	1.83408
	Hengshui	4.71667	3.26364	8.58333	2	1	3.88333	6.75	6.31667	2.23333	na	7.46667	3.23333	0	49.447		522147	Hengshui	3.93637	4.83113	7.61601	2.62823	1.63695	4.63891	5.34889	5.67197	2.02071	1.58879	5.50707	3.14908	0	48.5741		Hengshui	0.7803	-1.5675	0.967321	-0.628228	-0.636955	-0.755579	1.40111	0.644695	0.212619	na	1.9596	0.0842502	0	2.46163	sumsq
													Mean	4.90537	4.90537																				14.0379	-14.1074	15.2017	-11.0031	-5.00755	-0.746474	4.15436	15.076	-0.903227	-3.27556	6.84028	-0.627576	2.39809		440.15
																Parameter			18827262	11090783	2834942	3187171	1029670	1445338	670154	1138521	1060605	634229	536795	868066	522147
	Road-after data cleaning	Beijing	Tianjin	Shijiazhuang	Tangshan	Qinhuangdao	Handan	Xingtai	Baoding	Zhangjiakou	Chengde	Cangzhou	Langfang	Hengshui	Sum	29.0477		Road-after data cleaning	Beijing	Tianjin	Shijiazhuang	Tangshan	Qinhuangdao	Handan	Xingtai	Baoding	Zhangjiakou	Chengde	Cangzhou	Langfang	Hengshui	Sum		Road-after data cleaning	Beijing	Tianjin	Shijiazhuang	Tangshan	Qinhuangdao	Handan	Xingtai	Baoding	Zhangjiakou	Chengde	Cangzhou	Langfang	Hengshui
	Beijing	0	10.98	5.79	6.1	4.1	4.51	4.16	13.64	8.51	6.96	6.04	22.45	4.59	97.83	0.138966	18827262	Beijing	0	11.5137	4.34883	7.80407	3.75632	2.57727	2.66047	7.63552	6.84737	5.73333	5.23006	21.9731	3.77103	83.851		Beijing	0	-0.533671	1.44117	-1.70407	0.343679	1.93273	1.49953	6.00448	1.66263	1.22667	0.809945	0.476943	0.818973	13.979
	Tianjin	10.7	0	3.2	8.48	3.13	2.97	2.7	4.97	2.3625	2.71	8.94	11.78	3.12	65.0625	0.119483	11090783	Tianjin	11.3956	0	4.18868	10.7341	4.20839	2.75823	2.79951	6.63861	3.42951	4.0339	11.6007	13.6784	4.63496	80.1005		Tianjin	-0.695568	0	-0.98868	-2.25406	-1.07839	0.211767	-0.0995147	-1.66861	-1.06701	-1.3239	-2.66074	-1.89836	-1.51496	-15.038
	Shijiazhuang	5.54	3.09	0	2.33333	1.45556	6.14	12.27	10.51	2.5		5.22	3.48	7.71	60.2489	1.07431	2834942	Shijiazhuang	4.19133	4.07882	0	2.43903	1.55363	5.40235	7.47407	6.87791	2.57987	1.64171	3.63802	3.10791	7.31295	50.2976		Shijiazhuang	1.34867	-0.988822	0	-0.105694	-0.098077	0.737646	4.79593	3.63209	-0.0798719	na	1.58198	0.372085	0.397048	11.593
	Tangshan	6	8.47	2.59	0	6.97	na	2.4	2.61	1.7	4.87	2.83	3.66	na	42.1	2.10011e+11	3187171	Tangshan	7.53862	10.4764	2.4446	0	6.74256	1.73948	1.71885	3.28692	2.59836	5.35685	4.06972	6.46303	2.42213	54.8575		Tangshan	-1.53862	-2.00641	0.145401	0	0.22744	na	0.681153	-0.67692	-0.898359	-0.486854	-1.23972	-2.80303	na	-8.59592
	Qinhuangdao	4.08	3.32	1.44444	7.1	0	na	na	1.66	na	2.37	1.6	2.24	na	23.8144	8.31354	1029670	Qinhuangdao	3.54954	4.01794	1.52328	6.59575	0	1.17473	1.13092	1.81023	1.62851	3.76129	2.10236	2.6588	1.45917	31.4125		Qinhuangdao	0.530456	-0.697939	-0.0788312	0.504253	0	na	na	-0.150234	na	-1.39129	-0.502359	-0.418797	na	-2.20475
	Handan	4.27	2.91111	6.05	na	na	0	9.87	2.89	na	na	2.36667	1.96	3.33	33.6478		1445338	Handan	2.45154	2.65087	5.33191	1.71288	1.18252	0	15.5565	2.77432	1.50257	1.13744	2.41345	1.84289	4.32961	42.8865		Handan	1.81846	0.260243	0.718093	na	na	0	-5.68651	0.115682	na	na	-0.0467828	0.117109	-0.999612	-3.70332
	Xingtai	3.68	2.33333	12.16	1.9	na	10.34	0	3.14	na	na	2.56	1.9	6.22	44.2333		670154	Xingtai	2.49307	2.65055	7.26697	1.66741	1.1215	15.3253	0	3.05798	1.52457	1.10659	2.43598	1.86765	4.97191	45.4895		Xingtai	1.18693	-0.317218	4.89303	0.232591	na	-4.98529	0	0.0820234	na	na	0.124023	0.0323536	1.24809	2.49653
	Baoding	12.76	5	10.97	2.63333	1.61	3.05556	3.24	0	3.58	1.63333	7.8	8.34	5.56	66.1822		1138521	Baoding	7.22934	6.35061	6.75674	3.22165	1.81378	2.76145	3.08972	0	3.2883	2.07	5.02004	5.62978	5.32035	52.5518		Baoding	5.53066	-1.35061	4.21326	-0.588319	-0.203782	0.294106	0.150283	0	0.291701	-0.436665	2.77996	2.71022	0.23965	13.6305
	Zhangjiakou	8.28	2.23	2.51	1.8		na	na	3.67	0	2.89	na	2.43	1.825	25.635		1060605	Zhangjiakou	6.47417	3.2762	2.53092	2.54325	1.62945	1.49354	1.53826	3.28376	0	2.51091	1.95759	3.35572	1.81717	32.4109		Zhangjiakou	1.80583	-1.0462	-0.0209221	-0.743249	na	na	na	0.386239	0	0.379091	na	-0.925724	0.00782983	-0.1571
	Chengde	6.6	2.7	1.4	4.79	2.28	na	na	1.92	2.65	0	na	2.2	na	24.54		634229	Chengde	5.36681	3.81515	1.59451	5.19097	3.72595	1.11934	1.1054	2.04654	2.48588	0	1.89799	3.37439	1.40585	33.1288		Chengde	1.23319	-1.11515	-0.194508	-0.400971	-1.44595	na	na	-0.126535	0.164121	0	na	-1.17439	na	-3.0602
	Cangzhou	5.57	8.68	5.44	2.67	1.55	2.6	2.67	8.04	na	na	0	7.82	7.25	52.29		536795	Cangzhou	4.87983	10.9361	3.52195	3.9309	2.07585	2.36732	2.42547	4.94704	1.93179	1.89183	0	4.68849	5.11046	48.707		Cangzhou	0.690174	-2.25608	1.91805	-1.2609	-0.525846	0.232679	0.244532	3.09296	na	na	0	3.13151	2.13954	7.40662
	Langfang	21.14	11.86	3.8	3.64	2.11	2.2	2.1	8.68	2.5	2.31	7.83	0	3.12	71.29		868066	Langfang	20.6945	13.016	3.03707	6.30131	2.64997	1.82468	1.87709	5.6001	3.34265	3.39509	4.7326	0	2.87523	69.3463		Langfang	0.445465	-1.15599	0.762931	-2.66131	-0.539968	0.375324	0.222914	3.0799	-0.842652	-1.08509	3.0974	0	0.244769	1.94369
	Hengshui	4.08	2.88	7.95	1.6	1	3.42	6.31	5.93	2.23333	na	7.06	2.88	0	45.3433		522147	Hengshui	3.51661	4.36705	7.07582	2.33825	1.43999	4.24457	4.9478	5.24015	1.79225	1.40054	5.10771	2.8469	0	44.3176		Hengshui	0.563395	-1.48705	0.874176	-0.738253	-0.439992	-0.824571	1.3622	0.689846	0.441081	na	1.95229	0.0331045	0	2.42623	sumsq
													Mean	4.52929	4.52929																				12.919	-12.6949	13.6832	-9.71998	-3.76088	-2.02561	3.17051	14.4609	-0.328358	-3.11803	5.896	-0.346971	2.58132		387.99
																		Distance	Beijing	Tianjin	Shijiazhuang	Tangshan	Qinhuangdao	Handan	Xingtai	Baoding	Zhangjiakou	Chengde	Cangzhou	Langfang	Hengshui
																		Beijing	0	125.5	266.9	156.9	273.3	403	359.2	142.8	156.8	174.7	186.8	51.8	252.5
																		Tianjin	125.5	0	258.1	108.9	229.6	353.3	319.9	151.9	278.7	226.3	83.1	75.2	194.6
																		Shijiazhuang	266.9	258.1	0	362.6	486.6	158.4	107.5	123.2	304.5	438	205	250.4	106.7
																		Tangshan	156.9	108.9	362.6	0	126	461.8	428.7	248.7	307.1	147.9	187.5	128.6	303
																		Qinhuangdao	273.3	229.6	486.6	126	0	575	546.9	374.4	409.9	177.6	299.6	254	419.6
																		Handan	403	353.3	158.4	461.8	575	0	49.8	262.9	461.6	564.9	275.3	373.3	159.3
																		Xingtai	359.2	319.9	107.5	428.7	546.9	49.8	0	217.4	412.3	524.7	247.1	333.8	126.8
																		Baoding	142.8	151.9	123.2	248.7	374.4	262.9	217.4	0	215.9	313.7	135	128	127.5
																		Zhangjiakou	156.8	278.7	304.5	307.1	409.9	461.6	412.3	215.9	0	259.7	321.4	205.3	343.4
																		Chengde	174.7	226.3	438	147.9	177.6	564.9	524.7	313.7	259.7	0	309.5	191.1	408
																		Cangzhou	186.8	83.1	205	187.5	299.6	275.3	247.1	135	321.4	309.5	0	137.7	120.1
																		Langfang	51.8	75.2	250.4	128.6	254	373.3	333.8	128	205.3	191.1	137.7	0	218.3
																		Hengshui	252.5	194.6	106.7	303	419.6	159.3	126.8	127.5	343.4	408	120.1	218.3	0
[truncated: 3 more columns]

## Sheet: Connection 1
															Parameter	Prediction		18827262	11090783	2834942	3187171	1029670	1445338	670154	1138521	1060605	634229	536795	868066	522147		Parameter	Prediction		18827262	11090783	2834942	3187171	1029670	1445338	670154	1138521	1060605	634229	536795	868066	522147
	Rail-before data cleaning	Beijing	Tianjin	Shijiazhuang	Tangshan	Qinhuangdao	Handan	Xingtai	Baoding	Zhangjiakou	Chengde	Cangzhou	Langfang	Hengshui	0.0974498		Rail-after data cleaning	Beijing	Tianjin	Shijiazhuang	Tangshan	Qinhuangdao	Handan	Xingtai	Baoding	Zhangjiakou	Chengde	Cangzhou	Langfang	Hengshui		0.0974498		Rail-after data cleaning	Beijing	Tianjin	Shijiazhuang	Tangshan	Qinhuangdao	Handan	Xingtai	Baoding	Zhangjiakou	Chengde	Cangzhou	Langfang	Hengshui		Rail-after data cleaning
	Beijing	0	20.3167	15.4917	11.275	10.4833	12.125	10.2333	20.0167	14.3167	11.1	10.025	21.4333	8.84545	0.235624	18827262	Beijing	0	20.6857	11.106	14.341	8.83141	8.03038	7.14918	11.9587	11.3089	9.65612	9.04769	17.5048	7.89217		0.216131	18827262	Beijing	0	20.4734	10.7036	13.8529	8.34504	7.63845	6.69914	11.3222	10.6922	9.03855	8.44154	16.4858	7.35946		Beijing
	Tianjin	19.65	0	8.11667	11.175	7.48333	5.85	5.13333	8.35	4.8	4.39167	10.1	10.2333	5.4	0.216131	11090783	Tianjin	20.4734	0	9.94756	14.8315	8.40782	7.50526	6.63623	10.2778	7.77987	7.61946	11.3474	13.1468	7.79985		0.235624	11090783	Tianjin	20.6857	0	9.68653	14.4753	8.02715	7.21298	6.28295	9.8317	7.43192	7.20609	10.6969	12.5099	7.34879		Tianjin
	Shijiazhuang	14	7.7	0	6.69167	5.39091	10.65	12.1667	14.5333	5.04167	4.24167	6.88333	6.50909	8.09167	0.433544	2834942	Shijiazhuang	10.7036	9.68653	0	6.3843	4.40224	7.70584	7.7208	8.16097	5.42894	4.14954	5.56279	5.65903	7.33912		0.433544	2834942	Shijiazhuang	11.106	9.94756	0	6.39889	4.31618	7.60531	7.50676	8.01712	5.32588	4.03018	5.38523	5.52997	7.10104		Shijiazhuang
	Tangshan	10.725	11.075	6.9	0	9.225	5.95	4.86667	5.7	3.45833	5.39167	4.775	5.45833	3.45	3.33537e-05	3187171	Tangshan	13.8529	14.4753	6.39889	0	8.12946	4.98123	4.3571	6.18681	5.5603	6.82972	5.94398	7.76589	4.79857		3.33537e-05	3187171	Tangshan	14.341	14.8315	6.3843	0	7.95237	4.90504	4.22665	6.0639	5.44231	6.61813	5.74114	7.57147	4.63232		Tangshan
	Qinhuangdao	9.975	7.71667	5.51	9.24167	0	na	na	5.6	na	4.09091	4.9	4.55	na	1.91938	1029670	Qinhuangdao	8.34504	8.02715	4.31618	7.95237	0	3.47084	3.00418	3.97028	3.75933	4.8342	3.71716	4.43013	3.19294		1.91938	1029670	Qinhuangdao	8.83141	8.40782	4.40224	8.12946	0	3.49386	2.97913	3.97806	3.7615	4.78876	3.67026	4.41541	3.15095		Qinhuangdao
	Handan	10.8333	5.18333	10.7	4.5	na	0	8.95	6.18333	na	3.4	4.9	4.3	3.6125		1445338	Handan	7.63845	7.21298	7.60531	4.90504	3.49386	0	9.19615	5.01291	3.86763	3.17072	4.17675	4.06086	5.26317			1445338	Handan	8.03038	7.50526	7.70584	4.98123	3.47084	0	9.0594	4.98965	3.84437	3.12021	4.09688	4.0207	5.15975		Handan
	Xingtai	8.93333	4.46667	12.075	4.33333	na	8.93333	0	6.19167	3.3	na	3.85	4.3	4.10833		670154	Xingtai	6.69914	6.28295	7.50676	4.22665	2.97913	9.0594	0	4.54173	3.38892	2.73154	3.65205	3.55653	4.84798		0.451754	670154	Xingtai	7.14918	6.63623	7.7208	4.3571	3.00418	9.19615	0	4.58889	3.41939	2.72861	3.63629	3.57451	4.82445		Xingtai
	Baoding	18.6917	8.05833	14.925	5.66667	4.71818	6.29167	6.13333	0	4.96667	3.75833	5.9	6.94167	4.40909		1138521	Baoding	11.3222	9.8317	8.01712	6.0639	3.97806	4.98965	4.58889	0	5.0828	3.86805	5.37764	6.10566	5.4797			1138521	Baoding	11.9587	10.2778	8.16097	6.18681	3.97028	5.01291	4.54173	0	5.07578	3.82419	5.2994	6.07347	5.39706		Baoding
	Zhangjiakou	13.4167	4.86667	4.42727	3.575	3.4	3.8	na	4.78333	0	2.5	3.95	3.54545	3.3		1060605	Zhangjiakou	10.6922	7.43192	5.32588	5.44231	3.7615	3.84437	3.41939	5.07578	0	4.12864	3.63091	4.89243	3.50714			1060605	Zhangjiakou	11.3089	7.77987	5.42894	5.5603	3.75933	3.86763	3.38892	5.0828	0	4.08746	3.58304	4.87336	3.45902		Zhangjiakou
	Chengde	10.4	4.14167	4.46667	5.23333	3.56667	na	na	3.84167	3.35	0	4	3.4	na		634229	Chengde	9.03855	7.20609	4.03018	6.61813	4.78876	3.12021	2.72861	3.82419	4.08746	0	3.26966	4.47099	2.88324			634229	Chengde	9.65612	7.61946	4.14954	6.82972	4.8342	3.17072	2.73154	3.86805	4.12864	0	3.25905	4.49842	2.87233		Chengde
	Cangzhou	9.3	9.64167	7.44167	4.75	4.5	4.96667	3.59	6.01667	2.6	2.9	0	5.05	6.36667		536795	Cangzhou	8.44154	10.6969	5.38523	5.74114	3.67026	4.09688	3.63629	5.2994	3.58304	3.25905	0	4.95496	4.71059			536795	Cangzhou	9.04769	11.3474	5.56279	5.94398	3.71716	4.17675	3.65205	5.37764	3.63091	3.26966	0	5.0016	4.70805		Cangzhou
	Langfang	19.9167	10.1583	6.825	5.5	4.55833	4.28	4.38	7.24167	3.74167	3.525	5.3	0	3.82		868066	Langfang	16.4858	12.5099	5.52997	7.57147	4.41541	4.0207	3.57451	6.07347	4.87336	4.49842	5.0016	0	4.07147			868066	Langfang	17.5048	13.1468	5.65903	7.76589	4.43013	4.06086	3.55653	6.10566	4.89243	4.47099	4.95496	0	4.03133		Langfang
	Hengshui	8	5.21818	8.625	3.6	3.9	3.8125	4.40833	4.5	3.825	2.2	6.11667	3.73333	0		522147	Hengshui	7.35946	7.34879	7.10104	4.63232	3.15095	5.15975	4.82445	5.39706	3.45902	2.87233	4.70805	4.03133	0			522147	Hengshui	7.89217	7.79985	7.33912	4.79857	3.19294	5.26317	4.84798	5.4797	3.50714	2.88324	4.71059	4.07147	0		Hengshui
													Mean	6.42416
															Parameter	Prediction		18827262	11090783	2834942	3187171	1029670	1445338	670154	1138521	1060605	634229	536795	868066	522147		Parameter	Prediction		18827262	11090783	2834942	3187171	1029670	1445338	670154	1138521	1060605	634229	536795	868066	522147
	Rail-after data cleaning	Beijing	Tianjin	Shijiazhuang	Tangshan	Qinhuangdao	Handan	Xingtai	Baoding	Zhangjiakou	Chengde	Cangzhou	Langfang	Hengshui	0.0886753		Rail-after data cleaning	Beijing	Tianjin	Shijiazhuang	Tangshan	Qinhuangdao	Handan	Xingtai	Baoding	Zhangjiakou	Chengde	Cangzhou	Langfang	Hengshui		0.0886753		Rail-after data cleaning	Beijing	Tianjin	Shijiazhuang	Tangshan	Qinhuangdao	Handan	Xingtai	Baoding	Zhangjiakou	Chengde	Cangzhou	Langfang	Hengshui		Rail-after data cleaning
	Beijing	0	19.07	14.39	10.52	9.79	11.25	9.43	18.5	13.28	10.08	9.32	21.11	8.12222	0.237428	18827262	Beijing	0	19.1492	10.2015	13.2289	8.09867	7.34596	6.53822	11.0226	10.4151	8.87893	8.31318	16.2535	7.23451		0.217601	18827262	Beijing	0	18.9494	9.82567	12.7711	7.64522	6.98144	6.11981	10.4262	9.83775	8.30165	7.74702	15.2916	6.73811		Beijing
	Tianjin	18.19	0	7.31	10.57	6.78	5.35	4.7	7.52	4.3	3.86	9.41	9.79	4.82222	0.217601	11090783	Tianjin	18.9494	0	9.13107	13.7065	7.71312	6.86594	6.06867	9.45976	7.12681	6.98569	10.4808	12.1607	7.15727		0.237428	11090783	Tianjin	19.1492	0	8.88742	13.3717	7.35806	6.59407	5.74022	9.0423	6.80273	6.60039	9.87008	11.5617	6.73649		Tianjin
	Shijiazhuang	13.02	7.16667	0	5.97	4.84444	9.75	11.33	13.08	4.53	3.73	6.26	5.9	7.36	0.441178	2834942	Shijiazhuang	9.82567	8.88742	0	5.83173	4.00554	7.0753	7.10202	7.50495	4.95765	3.77596	5.09015	5.17396	6.74884		0.441178	2834942	Shijiazhuang	10.2015	9.13107	0	5.84528	3.92591	6.98143	6.90181	7.37042	4.86194	3.66551	4.92494	5.05397	6.52621		Shijiazhuang
	Tangshan	9.89	10.44	6.24	0	8.62	5.6	4.35	4.93	3.08	4.75	4.2	5.05	2.93333	2.37272e-05	3187171	Tangshan	12.7711	13.3717	5.84528	0	7.47517	4.53739	3.96663	5.66025	5.07835	6.26789	5.44381	7.13795	4.37853		2.37272e-05	3187171	Tangshan	13.2289	13.7065	5.83173	0	7.30957	4.4668	3.84587	5.54589	4.96876	6.07043	5.2549	6.95623	4.22427		Tangshan
	Qinhuangdao	9.05	6.66	5.05	8.58	0	na	na	4.91667	na	3.55556	4.3	4.14	na	1.93912	1029670	Qinhuangdao	7.64522	7.35806	3.92591	7.30957	0	3.14987	2.72432	3.61367	3.41894	4.42131	3.3853	4.04256	2.90029		1.93912	1029670	Qinhuangdao	8.09867	7.71312	4.00554	7.47517	0	3.17111	2.70122	3.62087	3.42095	4.37904	3.34186	4.0289	2.8615		Qinhuangdao
	Handan	9.97	4.78	9.77	4.5	na	0	8.48	5.46	na	3.4	4.9	3.86667	3.3		1445338	Handan	6.98144	6.59407	6.98143	4.4668	3.17111	0	8.49864	4.57778	3.5164	2.87616	3.80865	3.69698	4.81921			1445338	Handan	7.34596	6.86594	7.0753	4.53739	3.14987	0	8.37011	4.55618	3.49489	2.82957	3.73458	3.6598	4.7229		Handan
	Xingtai	8.12	4.14	11.19	3.5	na	8.45	0	5.38	3.3	na	3.275	4	3.85		670154	Xingtai	6.11981	5.74022	6.90181	3.84587	2.70122	8.37011	0	4.14776	3.07955	2.47574	3.32832	3.23611	4.44062		0.455028	670154	Xingtai	6.53822	6.06867	7.10202	3.96663	2.72432	8.49864	0	4.19158	3.10771	2.47304	3.31371	3.25276	4.4187		Xingtai
	Baoding	17.01	7.37	13.27	4.89	4.13333	5.48	5.35	0	4.38	3.19	5.38	6.42	3.81111		1138521	Baoding	10.4262	9.0423	7.37042	5.54589	3.62087	4.55618	4.19158	0	4.64611	3.52298	4.92832	5.60175	5.02385			1138521	Baoding	11.0226	9.45976	7.50495	5.66025	3.61367	4.57778	4.14776	0	4.63958	3.48235	4.8554	5.57171	4.9468		Baoding
	Zhangjiakou	12.47	4.54	4.45	3.37	3.4	3.8	na	4.43	0	2.5	3.95	3.33	3.3		1060605	Zhangjiakou	9.83775	6.80273	4.86194	4.96876	3.42095	3.49489	3.10771	4.63958	0	3.76527	3.30516	4.47192	3.19074			1060605	Zhangjiakou	10.4151	7.12681	4.95765	5.07835	3.41894	3.5164	3.07955	4.64611	0	3.72708	3.26083	4.45419	3.14623		Zhangjiakou
	Chengde	9.46	3.75	4.01	4.69	3.17	na	na	3.38	3	0	3.8	3.04	na		634229	Chengde	8.30165	6.60039	3.66551	6.07043	4.37904	2.82957	2.47304	3.48235	3.72708	0	2.97442	4.08514	2.61725			634229	Chengde	8.87893	6.98569	3.77596	6.26789	4.42131	2.87616	2.47574	3.52298	3.76527	0	2.9646	4.11064	2.60718		Chengde
	Cangzhou	8.61	8.87	6.79	4.29	4.03333	4.8	3.41111	5.57	2.6	2.375	0	4.78	6.06		536795	Cangzhou	7.74702	9.87008	4.92494	5.2549	3.34186	3.73458	3.31371	4.8554	3.26083	2.9646	0	4.53733	4.31484			536795	Cangzhou	8.31318	10.4808	5.09015	5.44381	3.3853	3.80865	3.32832	4.92832	3.30516	2.97442	0	4.58077	4.31247		Cangzhou
	Langfang	19.38	9.67	6.12	5.04	4.12	3.7	3.7	6.64	3.37	3.11	4.97	0	3.4125		868066	Langfang	15.2916	11.5617	5.05397	6.95623	4.0289	3.6598	3.25276	5.57171	4.45419	4.11064	4.58077	0	3.71566			868066	Langfang	16.2535	12.1607	5.17396	7.13795	4.04256	3.69698	3.23611	5.60175	4.47192	4.08514	4.53733	0	3.6784		Langfang
	Hengshui	7.2	4.66667	7.81	3.18889	3.4	3.35	4.1	3.94	3.73333	2.2	5.76	3.4625	0		522147	Hengshui	6.73811	6.73649	6.52621	4.22427	2.8615	4.7229	4.4187	4.9468	3.14623	2.60718	4.31247	3.6784	0			522147	Hengshui	7.23451	7.15727	6.74884	4.37853	2.90029	4.81921	4.44062	5.02385	3.19074	2.61725	4.31484	3.71566	0		Hengshui
													Mean	5.90529
															Parameter			18827262	11090783	2834942	3187171	1029670	1445338	670154	1138521	1060605	634229	536795	868066	522147		Parameter			18827262	11090783	2834942	3187171	1029670	1445338	670154	1138521	1060605	634229	536795	868066	522147
	Road-before data cleaning	Beijing	Tianjin	Shijiazhuang	Tangshan	Qinhuangdao	Handan	Xingtai	Baoding	Zhangjiakou	Chengde	Cangzhou	Langfang	Hengshui	26.5124		Road-after data cleaning	Beijing	Tianjin	Shijiazhuang	Tangshan	Qinhuangdao	Handan	Xingtai	Baoding	Zhangjiakou	Chengde	Cangzhou	Langfang	Hengshui		26.5124		Road-after data cleaning	Beijing	Tianjin	Shijiazhuang	Tangshan	Qinhuangdao	Handan	Xingtai	Baoding	Zhangjiakou	Chengde	Cangzhou	Langfang	Hengshui		Road-after data cleaning
	Beijing	0	11.6667	6.34167	6.59167	4.35	4.99167	4.65	14.5	9.15	7.65833	6.675	22.7333	5.08333	0.134686	18827262	Beijing	0	12.318	4.78748	8.40663	4.13127	2.88223	2.95684	8.17707	7.36041	6.18441	5.65537	22.5545	4.12856		0.12139	18827262	Beijing	0	12.2317	4.66847	8.21042	3.97468	2.78552	2.82856	7.87764	7.08421	5.91178	5.39409	21.6504	3.93637		Beijing
	Tianjin	11.5	0	3.57273	8.95	3.4	3.25833	2.975	5.50833	2.62	3.06667	9.58333	12.1583	3.45833	0.12139	11090783	Tianjin	12.2317	0	4.61524	11.4156	4.60569	3.07484	3.10353	7.14378	3.78366	4.40801	12.1589	14.2905	5.03148		0.134686	11090783	Tianjin	12.318	0	4.53228	11.2278	4.46241	2.99265	2.98986	6.93079	3.66739	4.24345	11.679	13.8145	4.83113		Tianjin
	Shijiazhuang	6.125	3.39167	0	2.64545	1.56	6.74167	13.1167	11.2833	2.76667	na	5.775	3.825	8.25833	1.033	2834942	Shijiazhuang	4.66847	4.53228	0	2.74198	1.76416	5.86029	7.96714	7.38051	2.87344	1.85437	3.98113	3.4324	7.78928		1.033	2834942	Shijiazhuang	4.78748	4.61524	0	2.74626	1.74056	5.80803	7.81581	7.29152	2.83612	1.81782	3.89401	3.37881	7.61601		Shijiazhuang
	Tangshan	6.60833	8.95833	2.81667	0	7.33333	na	2.4	2.95833	1.8	5.21667	3.075	3.98333	na	1.31037e+11	3187171	Tangshan	8.21042	11.2278	2.74626	0	7.23697	1.97121	1.93901	3.62913	2.8936	5.7825	4.43495	6.94054	2.69221		1.31037e+11	3187171	Tangshan	8.40663	11.4156	2.74198	0	7.12906	1.95059	1.89922	3.5798	2.85157	5.65969	4.33114	6.82154	2.62823		Tangshan
	Qinhuangdao	4.53333	3.71667	1.61	7.51667	0	na	na	1.875	na	2.625	1.75833	2.43333	na	8.06795	1029670	Qinhuangdao	3.97468	4.46241	1.74056	7.12906	0	1.34985	1.29492	2.04262	1.84421	4.1108	2.34714	2.95089	1.6518		8.06795	1029670	Qinhuangdao	4.13127	4.60569	1.76416	7.23697	0	1.35595	1.28755	2.04535	1.84493	4.08439	2.3269	2.9442	1.63695		Qinhuangdao
	Handan	4.86667	3.26	6.775	na	na	0	10.3333	3.3	na	na	3.1	2.5	3.65833		1445338	Handan	2.78552	2.99265	5.80803	1.95059	1.35595	0	16.1104	3.08061	1.70748	1.30211	2.68116	2.07513	4.70214			1445338	Handan	2.88223	3.07484	5.86029	1.97121	1.34985	0	15.9466	3.07085	1.70046	1.28792	2.64608	2.06111	4.63891		Handan
	Xingtai	4.28333	2.8	13.1583	1.9	na	10.7667	0	3.54167	na	na	2.85	2.43333	6.56667		670154	Xingtai	2.82856	2.98986	7.81581	1.89922	1.28755	15.9466	0	3.38013	1.73009	1.26709	2.70301	2.10021	5.36667			670154	Xingtai	2.95684	3.10353	7.96714	1.93901	1.29492	16.1104	0	3.40403	1.74068	1.26616	2.69504	2.10744	5.34889		Xingtai
	Baoding	13.9	5.575	11.975	3.09091	1.775	3.57273	3.74167	0	3.98333	1.84545	8.325	8.89167	5.95833		1138521	Baoding	7.87764	6.93079	7.29152	3.5798	2.04535	3.07085	3.40403	0	3.62495	2.31514	5.42065	6.07124	5.73107			1138521	Baoding	8.17707	7.14378	7.38051	3.62913	2.04262	3.08061	3.38013	0	3.62154	2.2972	5.36673	6.04939	5.67197		Baoding
	Zhangjiakou	8.975	2.4	2.66667	1.8		na	na	3.91667	0	3.025	na	2.64167	1.825		1060605	Zhangjiakou	7.08421	3.66739	2.83612	2.85157	1.84493	1.70046	1.74068	3.62154	0	2.78729	2.19159	3.69131	2.03984			1060605	Zhangjiakou	7.36041	3.78366	2.87344	2.8936	1.84421	1.70748	1.73009	3.62495	0	2.7683	2.17183	3.68149	2.02071		Zhangjiakou
	Chengde	7.28333	2.99167	1.75	5.09167	2.44167	na	na	2	2.8	0	na	2.45	na		634229	Chengde	5.91178	4.24345	1.81782	5.65969	4.08439	1.28792	1.26616	2.2972	2.7683	0	2.12622	3.70902	1.59291			634229	Chengde	6.18441	4.40801	1.85437	5.7825	4.1108	1.30211	1.26709	2.31514	2.78729	0	2.12151	3.72453	1.58879		Chengde
	Cangzhou	6.16667	9.28333	6.01667	2.875	1.625	3.44	3	8.45833	na	na	0	8.14167	7.625		536795	Cangzhou	5.39409	11.679	3.89401	4.33114	2.3269	2.64608	2.69504	5.36673	2.17183	2.12151	0	5.08777	5.5091			536795	Cangzhou	5.65537	12.1589	3.98113	4.43495	2.34714	2.68116	2.70301	5.42065	2.19159	2.12622	0	5.12039	5.50707		Cangzhou
	Langfang	21.6333	12.275	4.28333	4	2.28333	2.78	2.82	9.25833	2.75	2.6	8.24167	0	3.43333		868066	Langfang	21.6504	13.8145	3.37881	6.82154	2.9442	2.06111	2.10744	6.04939	3.68149	3.72453	5.12039	0	3.17044			868066	Langfang	22.5545	14.2905	3.4324	6.94054	2.95089	2.07513	2.10021	6.07124	3.69131	3.70902	5.08777	0	3.14908		Langfang
	Hengshui	4.71667	3.26364	8.58333	2	1	3.88333	6.75	6.31667	2.23333	na	7.46667	3.23333	0		522147	Hengshui	3.93637	4.83113	7.61601	2.62823	1.63695	4.63891	5.34889	5.67197	2.02071	1.58879	5.50707	3.14908	0			522147	Hengshui	4.12856	5.03148	7.78928	2.69221	1.6518	4.70214	5.36667	5.73107	2.03984	1.59291	5.5091	3.17044	0		Hengshui
													Mean	4.90537
															Parameter			18827262	11090783	2834942	3187171	1029670	1445338	670154	1138521	1060605	634229	536795	868066	522147		Parameter			18827262	11090783	2834942	3187171	1029670	1445338	670154	1138521	1060605	634229	536795	868066	522147
	Road-after data cleaning	Beijing	Tianjin	Shijiazhuang	Tangshan	Qinhuangdao	Handan	Xingtai	Baoding	Zhangjiakou	Chengde	Cangzhou	Langfang	Hengshui	29.0477		Road-after data cleaning	Beijing	Tianjin	Shijiazhuang	Tangshan	Qinhuangdao	Handan	Xingtai	Baoding	Zhangjiakou	Chengde	Cangzhou	Langfang	Hengshui		29.0477		Road-after data cleaning	Beijing	Tianjin	Shijiazhuang	Tangshan	Qinhuangdao	Handan	Xingtai	Baoding	Zhangjiakou	Chengde	Cangzhou	Langfang	Hengshui		Road-after data cleaning
	Beijing	0	10.98	5.79	6.1	4.1	4.51	4.16	13.64	8.51	6.96	6.04	22.45	4.59	0.138966	18827262	Beijing	0	11.5137	4.34883	7.80407	3.75632	2.57727	2.66047	7.63552	6.84737	5.73333	5.23006	21.9731	3.77103		0.119483	18827262	Beijing	0	11.3956	4.19133	7.53862	3.54954	2.45154	2.49307	7.22934	6.47417	5.36681	4.87983	20.6945	3.51661		Beijing
	Tianjin	10.7	0	3.2	8.48	3.13	2.97	2.7	4.97	2.3625	2.71	8.94	11.78	3.12	0.119483	11090783	Tianjin	11.3956	0	4.18868	10.7341	4.20839	2.75823	2.79951	6.63861	3.42951	4.0339	11.6007	13.6784	4.63496		0.138966	11090783	Tianjin	11.5137	0	4.07882	10.4764	4.01794	2.65087	2.65055	6.35061	3.2762	3.81515	10.9361	13.016	4.36705		Tianjin
	Shijiazhuang	5.54	3.09	0	2.33333	1.45556	6.14	12.27	10.51	2.5		5.22	3.48	7.71	1.07431	2834942	Shijiazhuang	4.19133	4.07882	0	2.43903	1.55363	5.40235	7.47407	6.87791	2.57987	1.64171	3.63802	3.10791	7.31295		1.07431	2834942	Shijiazhuang	4.34883	4.18868	0	2.4446	1.52328	5.33191	7.26697	6.75674	2.53092	1.59451	3.52195	3.03707	7.07582		Shijiazhuang
	Tangshan	6	8.47	2.59	0	6.97	na	2.4	2.61	1.7	4.87	2.83	3.66	na	2.10011e+11	3187171	Tangshan	7.53862	10.4764	2.4446	0	6.74256	1.73948	1.71885	3.28692	2.59836	5.35685	4.06972	6.46303	2.42213		2.10011e+11	3187171	Tangshan	7.80407	10.7341	2.43903	0	6.59575	1.71288	1.66741	3.22165	2.54325	5.19097	3.9309	6.30131	2.33825		Tangshan
	Qinhuangdao	4.08	3.32	1.44444	7.1	0	na	na	1.66	na	2.37	1.6	2.24	na	8.31354	1029670	Qinhuangdao	3.54954	4.01794	1.52328	6.59575	0	1.17473	1.13092	1.81023	1.62851	3.76129	2.10236	2.6588	1.45917		8.31354	1029670	Qinhuangdao	3.75632	4.20839	1.55363	6.74256	0	1.18252	1.1215	1.81378	1.62945	3.72595	2.07585	2.64997	1.43999		Qinhuangdao
	Handan	4.27	2.91111	6.05	na	na	0	9.87	2.89	na	na	2.36667	1.96	3.33		1445338	Handan	2.45154	2.65087	5.33191	1.71288	1.18252	0	15.5565	2.77432	1.50257	1.13744	2.41345	1.84289	4.32961			1445338	Handan	2.57727	2.75823	5.40235	1.73948	1.17473	0	15.3253	2.76145	1.49354	1.11934	2.36732	1.82468	4.24457		Handan
	Xingtai	3.68	2.33333	12.16	1.9	na	10.34	0	3.14	na	na	2.56	1.9	6.22		670154	Xingtai	2.49307	2.65055	7.26697	1.66741	1.1215	15.3253	0	3.05798	1.52457	1.10659	2.43598	1.86765	4.97191			670154	Xingtai	2.66047	2.79951	7.47407	1.71885	1.13092	15.5565	0	3.08972	1.53826	1.1054	2.42547	1.87709	4.9478		Xingtai
	Baoding	12.76	5	10.97	2.63333	1.61	3.05556	3.24	0	3.58	1.63333	7.8	8.34	5.56		1138521	Baoding	7.22934	6.35061	6.75674	3.22165	1.81378	2.76145	3.08972	0	3.2883	2.07	5.02004	5.62978	5.32035			1138521	Baoding	7.63552	6.63861	6.87791	3.28692	1.81023	2.77432	3.05798	0	3.28376	2.04654	4.94704	5.6001	5.24015		Baoding
	Zhangjiakou	8.28	2.23	2.51	1.8		na	na	3.67	0	2.89	na	2.43	1.825		1060605	Zhangjiakou	6.47417	3.2762	2.53092	2.54325	1.62945	1.49354	1.53826	3.28376	0	2.51091	1.95759	3.35572	1.81717			1060605	Zhangjiakou	6.84737	3.42951	2.57987	2.59836	1.62851	1.50257	1.52457	3.2883	0	2.48588	1.93179	3.34265	1.79225		Zhangjiakou
	Chengde	6.6	2.7	1.4	4.79	2.28	na	na	1.92	2.65	0	na	2.2	na		634229	Chengde	5.36681	3.81515	1.59451	5.19097	3.72595	1.11934	1.1054	2.04654	2.48588	0	1.89799	3.37439	1.40585			634229	Chengde	5.73333	4.0339	1.64171	5.35685	3.76129	1.13744	1.10659	2.07	2.51091	0	1.89183	3.39509	1.40054		Chengde
	Cangzhou	5.57	8.68	5.44	2.67	1.55	2.6	2.67	8.04	na	na	0	7.82	7.25		536795	Cangzhou	4.87983	10.9361	3.52195	3.9309	2.07585	2.36732	2.42547	4.94704	1.93179	1.89183	0	4.68849	5.11046			536795	Cangzhou	5.23006	11.6007	3.63802	4.06972	2.10236	2.41345	2.43598	5.02004	1.95759	1.89799	0	4.7326	5.10771		Cangzhou
	Langfang	21.14	11.86	3.8	3.64	2.11	2.2	2.1	8.68	2.5	2.31	7.83	0	3.12		868066	Langfang	20.6945	13.016	3.03707	6.30131	2.64997	1.82468	1.87709	5.6001	3.34265	3.39509	4.7326	0	2.87523			868066	Langfang	21.9731	13.6784	3.10791	6.46303	2.6588	1.84289	1.86765	5.62978	3.35572	3.37439	4.68849	0	2.8469		Langfang
	Hengshui	4.08	2.88	7.95	1.6	1	3.42	6.31	5.93	2.23333	na	7.06	2.88	0		522147	Hengshui	3.51661	4.36705	7.07582	2.33825	1.43999	4.24457	4.9478	5.24015	1.79225	1.40054	5.10771	2.8469	0			522147	Hengshui	3.77103	4.63496	7.31295	2.42213	1.45917	4.32961	4.97191	5.32035	1.81717	1.40585	5.11046	2.87523	0		Hengshui
													Mean	4.52929
																	Distance	Beijing	Tianjin	Shijiazhuang	Tangshan	Qinhuangdao	Handan	Xingtai	Baoding	Zhangjiakou	Chengde	Cangzhou	Langfang	Hengshui				Distance	Beijing	Tianjin	Shijiazhuang	Tangshan	Qinhuangdao	Handan	Xingtai	Baoding	Zhangjiakou	Chengde	Cangzhou	Langfang	Hengshui
																	Beijing	0	125.5	266.9	156.9	273.3	403	359.2	142.8	156.8	174.7	186.8	51.8	252.5				Beijing	0	125.5	266.9	156.9	273.3	403	359.2	142.8	156.8	174.7	186.8	51.8	252.5
																	Tianjin	125.5	0	258.1	108.9	229.6	353.3	319.9	151.9	278.7	226.3	83.1	75.2	194.6				Tianjin	125.5	0	258.1	108.9	229.6	353.3	319.9	151.9	278.7	226.3	83.1	75.2	194.6
																	Shijiazhuang	266.9	258.1	0	362.6	486.6	158.4	107.5	123.2	304.5	438	205	250.4	106.7				Shijiazhuang	266.9	258.1	0	362.6	486.6	158.4	107.5	123.2	304.5	438	205	250.4	106.7
																	Tangshan	156.9	108.9	362.6	0	126	461.8	428.7	248.7	307.1	147.9	187.5	128.6	303				Tangshan	156.9	108.9	362.6	0	126	461.8	428.7	248.7	307.1	147.9	187.5	128.6	303
																	Qinhuangdao	273.3	229.6	486.6	126	0	575	546.9	374.4	409.9	177.6	299.6	254	419.6				Qinhuangdao	273.3	229.6	486.6	126	0	575	546.9	374.4	409.9	177.6	299.6	254	419.6
																	Handan	403	353.3	158.4	461.8	575	0	49.8	262.9	461.6	564.9	275.3	373.3	159.3				Handan	403	353.3	158.4	461.8	575	0	49.8	262.9	461.6	564.9	275.3	373.3	159.3
																	Xingtai	359.2	319.9	107.5	428.7	546.9	49.8	0	217.4	412.3	524.7	247.1	333.8	126.8				Xingtai	359.2	319.9	107.5	428.7	546.9	49.8	0	217.4	412.3	524.7	247.1	333.8	126.8
																	Baoding	142.8	151.9	123.2	248.7	374.4	262.9	217.4	0	215.9	313.7	135	128	127.5				Baoding	142.8	151.9	123.2	248.7	374.4	262.9	217.4	0	215.9	313.7	135	128	127.5
																	Zhangjiakou	156.8	278.7	304.5	307.1	409.9	461.6	412.3	215.9	0	259.7	321.4	205.3	343.4				Zhangjiakou	156.8	278.7	304.5	307.1	409.9	461.6	412.3	215.9	0	259.7	321.4	205.3	343.4
																	Chengde	174.7	226.3	438	147.9	177.6	564.9	524.7	313.7	259.7	0	309.5	191.1	408				Chengde	174.7	226.3	438	147.9	177.6	564.9	524.7	313.7	259.7	0	309.5	191.1	408
																	Cangzhou	186.8	83.1	205	187.5	299.6	275.3	247.1	135	321.4	309.5	0	137.7	120.1				Cangzhou	186.8	83.1	205	187.5	299.6	275.3	247.1	135	321.4	309.5	0	137.7	120.1
																	Langfang	51.8	75.2	250.4	128.6	254	373.3	333.8	128	205.3	191.1	137.7	0	218.3				Langfang	51.8	75.2	250.4	128.6	254	373.3	333.8	128	205.3	191.1	137.7	0	218.3
																	Hengshui	252.5	194.6	106.7	303	419.6	159.3	126.8	127.5	343.4	408	120.1	218.3	0				Hengshui	252.5	194.6	106.7	303	419.6	159.3	126.8	127.5	343.4	408	120.1	218.3	0
[truncated: 13 more columns]

## Sheet: Connection 2
Parameter	Prediction		18827.3	11090.8	2834.94	3187.17	1029.67	1445.34	670.154	1138.52	1060.61	634.229	536.795	868.066	522.147				Rail-after data cleaning	Beijing	Tianjin	Shijiazhuang	Tangshan	Qinhuangdao	Handan	Xingtai	Baoding	Zhangjiakou	Chengde	Cangzhou	Langfang	Hengshui	Sum			0.455028	Rail-after data cleaning	Beijing	Tianjin	Shijiazhuang	Tangshan	Qinhuangdao	Handan	Xingtai	Baoding	Zhangjiakou	Chengde	Cangzhou	Langfang
0.0974498		Rail-before data cleaning	Beijing	Tianjin	Shijiazhuang	Tangshan	Qinhuangdao	Handan	Xingtai	Baoding	Zhangjiakou	Chengde	Cangzhou	Langfang	Hengshui	Sum			Beijing	0	382359	98757.6	27111.6	19045.9	31980	13821.3	308670	75293.9	22384.7	15320.6	549482	7643.46	155.187				Beijing	0	19.07	14.39	10.52	9.79	11.25	9.43	18.5	13.28	10.08	9.32	21.11
0.235624	18827.3	Beijing	0	0.65283	0.0392096	0.122209	0.013608	0.00906425	0.00524139	0.0523036	0.0407177	0.0197864	0.0147267	0.279277	0.00803292	1.25701			Tianjin	382359	0	6002.07	30855.7	4329.97	1241.17	680.778	6792.6	685.709	355.345	16704.8	22031.6	937.132	47.2976				Tianjin	18.19	0	7.31	10.57	6.78	5.35	4.7	7.52	4.3	3.86	9.41	9.79
0.216131	11090.8	Tianjin	0.65283	0	0.0246328	0.145105	0.0111996	0.00687419	0.00385663	0.0273659	0.0079527	0.00709283	0.041065	0.0804425	0.00780128	1.01622			Shijiazhuang	98757.6	6002.07	0	2837.14	1125.99	22333.5	41862.1	83487.9	735.803	381.886	3791.18	2649.05	7359.61	27.1324				Shijiazhuang	13.02	7.16667	0	5.97	4.84444	9.75	11.33	13.08	4.53	3.73	6.26	5.9
0.433544	2834.94	Shijiazhuang	0.0392096	0.0246328	0	0.00368622	0.000677148	0.00819395	0.00799502	0.0104557	0.00171513	0.000510439	0.00185509	0.00204339	0.00631923	0.107294			Tangshan	27111.6	30855.7	2837.14	0	12806.3	1201.73	397.068	1090.22	171.09	916.555	574.939	1228.3	136.124	7.93268				Tangshan	9.89	10.44	6.24	0	8.62	5.6	4.35	4.93	3.08	4.75	4.2	5.05
3.33537e-05	3187.17	Tangshan	0.122209	0.145105	0.00368622	0	0.0101822	0.00118147	0.000631863	0.00305267	0.00189701	0.00461109	0.00247518	0.00825408	0.000958324	0.304244			Qinhuangdao	19045.9	4329.97	1125.99	12806.3	0	na	na	749.001	na	205.055	528.686	509.68	na	3.93006				Qinhuangdao	9.05	6.66	5.05	8.58	0	na	na	4.91667	na	3.55556	4.3	4.14
1.91938	1029.67	Qinhuangdao	0.013608	0.0111996	0.000677148	0.0101822	0	0.000250589	0.000127918	0.000449755	0.000352108	0.00104847	0.000325258	0.000722116	0.000165737	0.0391089			Handan	31980	1241.17	22333.5	1201.73	na	0	11946	1752.65	na	na	1032.67	346.327	196.513	7.20306				Handan	9.97	4.78	9.77	4.5	na	0	8.48	5.46	na	3.4	4.9	3.86667
	1445.34	Handan	0.00906425	0.00687419	0.00819395	0.00118147	0.000250589	0	0.0178509	0.0012444	0.000393487	0.000159692	0.000537042	0.000484073	0.00149286	0.0477269			Xingtai	13821.3	680.778	41862.1	397.068	na	11946	0	1609.5	na	na	201.089	373.115	429.873	7.13208				Xingtai	8.12	4.14	11.19	3.5	na	8.45	0	5.38	3.3	na	3.275	4
	670.154	Xingtai	0.00524139	0.00385663	0.00799502	0.000631863	0.000127918	0.0178509	0	0.000830945	0.000226614	8.53147e-05	0.000306406	0.000278192	0.00107258	0.0385038			Baoding	308670	6792.6	83487.9	1090.22	749.001	1752.65	1609.5	0	676.587	186.014	1758.55	3815.41	385.175	41.0973				Baoding	17.01	7.37	13.27	4.89	4.13333	5.48	5.35	0	4.38	3.19	5.38	6.42
	1138.52	Baoding	0.0523036	0.0273659	0.0104557	0.00305267	0.000449755	0.0012444	0.000830945	0	0.00133267	0.000389021	0.00166102	0.00297511	0.00180304	0.103864			Zhangjiakou	75293.9	685.709	735.803	171.09	na	na	na	676.587	0	83.7705	167.145	203.1	249.343	7.82665				Zhangjiakou	12.47	4.54	4.45	3.37	3.4	3.8	na	4.43	0	2.5	3.95	3.33
	1060.61	Zhangjiakou	0.0407177	0.0079527	0.00171513	0.00189701	0.000352108	0.000393487	0.000226614	0.00133267	0	0.000520782	0.000292775	0.00111918	0.0002508	0.0567709			Chengde	22384.7	355.345	381.886	916.555	205.055	na	na	186.014	83.7705	0	125.821	139.353	na	2.47785				Chengde	9.46	3.75	4.01	4.69	3.17	na	na	3.38	3	0	3.8	3.04
	634.229	Chengde	0.0197864	0.00709283	0.000510439	0.00461109	0.00104847	0.000159692	8.53147e-05	0.000389021	0.000520782	0	0.000188224	0.00076796	0.00010773	0.0352679			Cangzhou	15320.6	16704.8	3791.18	574.939	528.686	1032.67	201.089	1758.55	167.145	125.821	0	1055.63	2459.04	4.37201				Cangzhou	8.61	8.87	6.79	4.29	4.03333	4.8	3.41111	5.57	2.6	2.375	0	4.78
	536.795	Cangzhou	0.0147267	0.041065	0.00185509	0.00247518	0.000325258	0.000537042	0.000306406	0.00166102	0.000292775	0.000188224	0	0.00121921	0.000953484	0.0656054			Langfang	549482	22031.6	2649.05	1228.3	509.68	346.327	373.115	3815.41	203.1	139.353	1055.63	0	227.464	58.2061				Langfang	19.38	9.67	6.12	5.04	4.12	3.7	3.7	6.64	3.37	3.11	4.97	0
	868.066	Langfang	0.279277	0.0804425	0.00204339	0.00825408	0.000722116	0.000484073	0.000278192	0.00297511	0.00111918	0.00076796	0.00121921	0	0.000489732	0.378072			Hengshui	7643.46	937.132	7359.61	136.124	na	196.513	429.873	385.175	249.343	na	2459.04	227.464	0	2.00237				Hengshui	7.2	4.66667	7.81	3.18889	3.4	3.35	4.1	3.94	3.73333	2.2	5.76	3.4625
	522.147	Hengshui	0.00803292	0.00780128	0.00631923	0.000958324	0.000165737	0.00149286	0.00107258	0.00180304	0.0002508	0.00010773	0.000953484	0.000489732	0	0.0294477	0.65283
																																					Rail-after data cleaning	Beijing	Tianjin	Shijiazhuang	Tangshan	Qinhuangdao	Handan	Xingtai	Baoding	Zhangjiakou	Chengde	Cangzhou	Langfang
Parameter	Prediction		18827.3	11090.8	2834.94	3187.17	1029.67	1445.34	670.154	1138.52	1060.61	634.229	536.795	868.066	522.147																						Beijing	0	18.19	13.02	9.89	9.05	9.97	8.12	17.01	12.47	9.46	8.61	19.38
0.0886753		Rail-after data cleaning	Beijing	Tianjin	Shijiazhuang	Tangshan	Qinhuangdao	Handan	Xingtai	Baoding	Zhangjiakou	Chengde	Cangzhou	Langfang	Hengshui	Sum			Rail-after data cleaning	Beijing	Tianjin	Shijiazhuang	Tangshan	Qinhuangdao	Handan	Xingtai	Baoding	Zhangjiakou	Chengde	Cangzhou	Langfang	Hengshui	Sum				Tianjin	19.07	0	7.16667	10.44	6.66	4.78	4.14	7.37	4.54	3.75	8.87	9.67
0.237428	18827.3	Beijing	0	0.422148	0.0249796	0.0786779	0.00866531	0.00572786	0.00331966	0.0337356	0.0262143	0.0127114	0.00944843	0.183776	0.00512322	0.814527			Beijing	0	422148	24979.6	78677.9	8665.31	5727.86	3319.66	33735.6	26214.3	12711.4	9448.43	183776	5123.22	814.527				Shijiazhuang	14.39	7.31	0	6.24	5.05	9.77	11.19	13.27	4.45	4.01	6.79	6.12
0.217601	11090.8	Tianjin	0.422148	0	0.0157035	0.0940943	0.0071563	0.00435522	0.00244821	0.0176294	0.00506218	0.00453345	0.0267715	0.0525462	0.00500114	0.657449			Tianjin	422148	0	15703.5	94094.3	7156.3	4355.22	2448.21	17629.4	5062.18	4533.45	26771.5	52546.2	5001.14	657.449				Tangshan	10.52	10.57	5.97	0	8.58	4.5	3.5	4.89	3.37	4.69	4.29	5.04
0.441178	2834.94	Shijiazhuang	0.0249796	0.0157035	0	0.00233425	0.000426312	0.00527425	0.00518575	0.00676359	0.00108983	0.000322025	0.00118801	0.00130345	0.0040994	0.06867			Shijiazhuang	24979.6	15703.5	0	2334.25	426.312	5274.25	5185.75	6763.59	1089.83	322.025	1188.01	1303.45	4099.4	68.67				Qinhuangdao	9.79	6.78	4.84444	8.62	0	na	na	4.13333	3.4	3.17	4.03333	4.12
2.37272e-05	3187.17	Tangshan	0.0786779	0.0940943	0.00233425	0	0.0065837	0.000744584	0.000398798	0.00194751	0.0012052	0.00297207	0.00158792	0.00533487	0.000609002	0.19649			Tangshan	78677.9	94094.3	2334.25	0	6583.7	744.584	398.798	1947.51	1205.2	2972.07	1587.92	5334.87	609.002	196.49				Handan	11.25	5.35	9.75	5.6	na	0	8.45	5.48	3.8	na	4.8	3.7
1.93912	1029.67	Qinhuangdao	0.00866531	0.0071563	0.000426312	0.0065837	0	0.000157244	8.0348e-05	0.000284621	0.000222429	0.00067335	0.000206743	0.000460496	0.000104648	0.0250215			Qinhuangdao	8665.31	7156.3	426.312	6583.7	0	157.244	80.348	284.621	222.429	673.35	206.743	460.496	104.648	25.0215				Xingtai	9.43	4.7	11.33	4.35	na	8.48	0	5.35	na	na	3.41111	3.7
	1445.34	Handan	0.00572786	0.00435522	0.00527425	0.000744584	0.000157244	0	0.0117558	0.000793016	0.000247986	0.000100241	0.000341929	0.000306357	0.000960812	0.0307653			Handan	5727.86	4355.22	5274.25	744.584	157.244	0	11755.8	793.016	247.986	100.241	341.929	306.357	960.812	30.7653				Baoding	18.5	7.52	13.08	4.93	4.91667	5.46	5.38	0	4.43	3.38	5.57	6.64
	670.154	Xingtai	0.00331966	0.00244821	0.00518575	0.000398798	8.0348e-05	0.0117558	0	0.000531527	0.000143137	5.36316e-05	0.000195502	0.000176449	0.000693432	0.0249822			Xingtai	3319.66	2448.21	5185.75	398.798	80.348	11755.8	0	531.527	143.137	53.6316	195.502	176.449	693.432	24.9822				Zhangjiakou	13.28	4.3	4.53	3.08	na	na	3.3	4.38	0	3	2.6	3.37
	1138.52	Baoding	0.0337356	0.0176294	0.00676359	0.00194751	0.000284621	0.000793016	0.000531527	0	0.000852579	0.000247048	0.00107254	0.00192308	0.00116556	0.0669461			Baoding	33735.6	17629.4	6763.59	1947.51	284.621	793.016	531.527	0	852.579	247.048	1072.54	1923.08	1165.56	66.9461				Chengde	10.08	3.86	3.73	4.75	3.55556	3.4	na	3.19	2.5	0	2.375	3.11
	1060.61	Zhangjiakou	0.0262143	0.00506218	0.00108983	0.0012052	0.000222429	0.000247986	0.000143137	0.000852579	0	0.000331959	0.000185838	0.000716709	0.000158987	0.0364311			Zhangjiakou	26214.3	5062.18	1089.83	1205.2	222.429	247.986	143.137	852.579	0	331.959	185.838	716.709	158.987	36.4311				Cangzhou	9.32	9.41	6.26	4.2	4.3	4.9	3.275	5.38	3.95	3.8	0	4.97
	634.229	Chengde	0.0127114	0.00453345	0.000322025	0.00297207	0.00067335	0.000100241	5.36316e-05	0.000247048	0.000331959	0	0.000119564	0.000492489	6.80598e-05	0.0226253			Chengde	12711.4	4533.45	322.025	2972.07	673.35	100.241	53.6316	247.048	331.959	0	119.564	492.489	68.0598	22.6253				Langfang	21.11	9.79	5.9	5.05	4.14	3.86667	4	6.42	3.33	3.04	4.78	0
	536.795	Cangzhou	0.00944843	0.0267715	0.00118801	0.00158792	0.000206743	0.000341929	0.000195502	0.00107254	0.000185838	0.000119564	0	0.000786953	0.000617099	0.042522			Cangzhou	9448.43	26771.5	1188.01	1587.92	206.743	341.929	195.502	1072.54	185.838	119.564	0	786.953	617.099	42.522				Hengshui	8.12222	4.82222	7.36	2.93333	na	3.3	3.85	3.81111	3.3	na	6.06	3.4125
	868.066	Langfang	0.183776	0.0525462	0.00130345	0.00533487	0.000460496	0.000306357	0.000176449	0.00192308	0.000716709	0.000492489	0.000786953	0	0.000313239	0.248136			Langfang	183776	52546.2	1303.45	5334.87	460.496	306.357	176.449	1923.08	716.709	492.489	786.953	0	313.239	248.136
	522.147	Hengshui	0.00512322	0.00500114	0.0040994	0.000609002	0.000104648	0.000960812	0.000693432	0.00116556	0.000158987	6.80598e-05	0.000617099	0.000313239	0	0.0189146	0.422148		Hengshui	5123.22	5001.14	4099.4	609.002	104.648	960.812	693.432	1165.56	158.987	68.0598	617.099	313.239	0	18.9146
Parameter			18827.3	11090.8	2834.94	3187.17	1029.67	1445.34	670.154	1138.52	1060.61	634.229	536.795	868.066	522.147
26.5124		Road-before data cleaning	Beijing	Tianjin	Shijiazhuang	Tangshan	Qinhuangdao	Handan	Xingtai	Baoding	Zhangjiakou	Chengde	Cangzhou	Langfang	Hengshui	Sum			Rail-after data cleaning	Beijing	Tianjin	Shijiazhuang	Tangshan	Qinhuangdao	Handan	Xingtai	Baoding	Zhangjiakou	Chengde	Cangzhou	Langfang	Hengshui	Sum
0.134686	18827.3	Beijing	0	320.176	0.185808	15.1848	0.055743	0.0034094	0.0039997	11.5953	5.07914	1.26975	0.626084	31594	0.0535361	31948.3			Beijing	0	0.905747	3.95353	0.34459	2.19795	5.58323	4.16348	9.14967	2.87225	1.76099	1.62149	2.98996	1.49193	37.0348
0.12139	11090.8	Tianjin	320.176	0	0.143454	170.263	0.133921	0.00580802	0.00600066	4.1495	0.0288845	0.0927092	254.049	919.761	0.257903	1669.07			Tianjin	0.905747	0	0.382213	0.327923	0.605057	0.284985	0.278072	0.385299	0.135457	0.078383	0.623979	0.41928	0.187384	4.61378
1.033	2834.94	Shijiazhuang	0.185808	0.143454	0	0.00265464	7.99215e-05	0.960264	10.158	5.74559	0.00361436	0.000115054	0.0445277	0.014336	8.4062	25.6647			Shijiazhuang	3.95353	0.382213	0	1.21544	2.64124	4.23444	8.07252	12.3437	0.675153	1.18589	3.1912	2.03234	1.79529	41.723
1.31037e+11	3187.17	Tangshan	15.1848	170.263	0.00265464	0	4.87316	0.000192347	0.000162513	0.0223329	0.00379404	0.823851	0.102836	3.48417	0.00208178	194.763			Tangshan	0.34459	0.327923	1.21544	0	1.94515	1.61397	0.99566	0.559804	0.141959	0.308389	0.362071	0.23024	0.22352	8.26872
8.06795	1029.67	Qinhuangdao	0.055743	0.133921	7.99215e-05	4.87316	0	1.05973e-05	7.36139e-06	0.000266003	0.000119313	0.0608055	0.000757326	0.0046405	4.86381e-05	5.12956			Qinhuangdao	2.19795	0.605057	2.64124	1.94515	0	na	na	2.63157	na	0.30453	2.55722	1.10681	na	13.9895
	1445.34	Handan	0.0034094	0.00580802	0.960264	0.000192347	1.05973e-05	0	2572.61	0.00647072	6.4232e-05	7.53075e-06	0.00210346	0.000291527	0.168961	2573.76			Handan	5.58323	0.284985	4.23444	1.61397	na	0	1.01618	2.2101	na	na	3.02011	1.13047	0.204529	19.298
	670.154	Xingtai	0.0039997	0.00600066	10.158	0.000162513	7.36139e-06	2572.61	0	0.0139	7.40815e-05	6.33441e-06	0.00233237	0.00033324	0.49374	2583.29			Xingtai	4.16348	0.278072	8.07252	0.99566	na	1.01618	0	3.02808	na	na	1.02858	2.11458	0.61992	21.3171
	1138.52	Baoding	11.5953	4.1495	5.74559	0.0223329	0.000266003	0.00647072	0.0139	0	0.0232623	0.000682692	0.520134	1.29247	0.80237	24.1722			Baoding	9.14967	0.385299	12.3437	0.559804	2.63157	2.2101	3.02808	0	0.793577	0.752945	1.63961	1.98401	0.330464	35.8088
	1060.61	Zhangjiakou	5.07914	0.0288845	0.00361436	0.00379404	0.000119313	6.4232e-05	7.40815e-05	0.0232623	0	0.0029198	0.000442622	0.0266232	0.000252364	5.16919			Zhangjiakou	2.87225	0.135457	0.675153	0.141959	na	na	na	0.793577	0	0.252352	0.899411	0.283379	1.56833	7.62186
	634.229	Chengde	1.26975	0.0927092	0.000115054	0.823851	0.0608055	7.53075e-06	6.33441e-06	0.000682692	0.0029198	0	0.000358856	0.0283853	3.75625e-05	2.27963			Chengde	1.76099	0.078383	1.18589	0.308389	0.30453	na	na	0.752945	0.252352	0	1.05233	0.282956	na	5.97876
	536.795	Cangzhou	0.626084	254.049	0.0445277	0.102836	0.000757326	0.00210346	0.00233237	0.520134	0.000442622	0.000358856	0	0.338019	0.612836	256.299			Cangzhou	1.62149	0.623979	3.1912	0.362071	2.55722	3.02011	1.02858	1.63961	0.899411	1.05233	0	1.34142	3.98484	21.3223
	868.066	Langfang	31594	919.761	0.014336	3.48417	0.0046405	0.000291527	0.00033324	1.29247	0.0266232	0.0283853	0.338019	0	0.00798672	32519			Langfang	2.98996	0.41928	2.03234	0.23024	1.10681	1.13047	2.11458	1.98401	0.283379	0.282956	1.34142	0	0.726168	14.6416
	522.147	Hengshui	0.0535361	0.257903	8.4062	0.00208178	4.86381e-05	0.168961	0.49374	0.80237	0.000252364	3.75625e-05	0.612836	0.00798672	0	10.806	31594		Hengshui	1.49193	0.187384	1.79529	0.22352	na	0.204529	0.61992	0.330464	1.56833	na	3.98484	0.726168	0	11.1324
																				37.0348	4.61378	41.723	8.26872	13.9895	19.298	21.3171	35.8088	7.62186	5.97876	21.3223	14.6416	11.1324
Parameter			18827.3	11090.8	2834.94	3187.17	1029.67	1445.34	670.154	1138.52	1060.61	634.229	536.795	868.066	522.147
29.0477		Road-after data cleaning	Beijing	Tianjin	Shijiazhuang	Tangshan	Qinhuangdao	Handan	Xingtai	Baoding	Zhangjiakou	Chengde	Cangzhou	Langfang	Hengshui	Sum
0.138966	18827.3	Beijing	0	156.618	0.075516	7.03146	0.0225236	0.00125228	0.00151121	5.49492	2.35232	0.572656	0.277757	19206.2	0.0220565	19378.6
0.119483	11090.8	Tianjin	156.618	0	0.0587846	86.2395	0.056478	0.00220339	0.00233268	1.93681	0.0116152	0.0392371	137.512	510.215	0.113273	892.806
1.07431	2834.94	Shijiazhuang	0.075516	0.0587846	0	0.00100069	2.80275e-05	0.443622	5.16148	2.82333	0.00142216	4.14042e-05	0.0193084	0.00591845	4.2792	12.8696
2.10011e+11	3187.17	Tangshan	7.03146	86.2395	0.00100069	0	2.38144	6.83258e-05	5.87924e-05	0.00923534	0.00148975	0.387067	0.0455805	1.69415	0.000820123	97.7919
8.31354	1029.67	Qinhuangdao	0.0225236	0.056478	2.80275e-05	2.38144	0	3.56708e-06	2.50854e-06	9.94862e-05	4.36419e-05	0.0273126	0.000299179	0.00190907	1.76888e-05	2.49016
	1445.34	Handan	0.00125228	0.00220339	0.443622	6.83258e-05	3.56708e-06	0	1579.1	0.0026396	2.2819e-05	2.54592e-06	0.000848408	0.000109111	0.0779481	1579.63
	670.154	Xingtai	0.00151121	0.00233268	5.16148	5.87924e-05	2.50854e-06	1579.1	0	0.00594111	2.70584e-05	2.18065e-06	0.000966035	0.000128197	0.240909	1584.51
	1138.52	Baoding	5.49492	1.93681	2.82333	0.00923534	9.94862e-05	0.0026396	0.00594111	0	0.00995967	0.000266666	0.249912	0.629175	0.390969	11.5533
	1060.61	Zhangjiakou	2.35232	0.0116152	0.00142216	0.00148975	4.36419e-05	2.2819e-05	2.70584e-05	0.00995967	0	0.00119466	0.000171866	0.0115404	9.64102e-05	2.3899
	634.229	Chengde	0.572656	0.0392371	4.14042e-05	0.387067	0.0273126	2.54592e-06	2.18065e-06	0.000266666	0.00119466	0	0.000140638	0.0125227	1.37552e-05	1.04046
	536.795	Cangzhou	0.277757	137.512	0.0193084	0.0455805	0.000299179	0.000848408	0.000966035	0.249912	0.000171866	0.000140638	0	0.161622	0.303032	138.572
	868.066	Langfang	19206.2	510.215	0.00591845	1.69415	0.00190907	0.000109111	0.000128197	0.629175	0.0115404	0.0125227	0.161622	0	0.00341021	19718.9
	522.147	Hengshui	0.0220565	0.113273	4.2792	0.000820123	1.76888e-05	0.0779481	0.240909	0.390969	9.64102e-05	1.37552e-05	0.303032	0.00341021	0	5.43174	19206.2
		Distance	Beijing	Tianjin	Shijiazhuang	Tangshan	Qinhuangdao	Handan	Xingtai	Baoding	Zhangjiakou	Chengde	Cangzhou	Langfang	Hengshui
		Beijing	0	125.5	266.9	156.9	273.3	403	359.2	142.8	156.8	174.7	186.8	51.8	252.5
		Tianjin	125.5	0	258.1	108.9	229.6	353.3	319.9	151.9	278.7	226.3	83.1	75.2	194.6
		Shijiazhuang	266.9	258.1	0	362.6	486.6	158.4	107.5	123.2	304.5	438	205	250.4	106.7
		Tangshan	156.9	108.9	362.6	0	126	461.8	428.7	248.7	307.1	147.9	187.5	128.6	303
		Qinhuangdao	273.3	229.6	486.6	126	0	575	546.9	374.4	409.9	177.6	299.6	254	419.6
		Handan	403	353.3	158.4	461.8	575	0	49.8	262.9	461.6	564.9	275.3	373.3	159.3
		Xingtai	359.2	319.9	107.5	428.7	546.9	49.8	0	217.4	412.3	524.7	247.1	333.8	126.8
		Baoding	142.8	151.9	123.2	248.7	374.4	262.9	217.4	0	215.9	313.7	135	128	127.5
		Zhangjiakou	156.8	278.7	304.5	307.1	409.9	461.6	412.3	215.9	0	259.7	321.4	205.3	343.4
		Chengde	174.7	226.3	438	147.9	177.6	564.9	524.7	313.7	259.7	0	309.5	191.1	408
		Cangzhou	186.8	83.1	205	187.5	299.6	275.3	247.1	135	321.4	309.5	0	137.7	120.1
		Langfang	51.8	75.2	250.4	128.6	254	373.3	333.8	128	205.3	191.1	137.7	0	218.3
		Hengshui	252.5	194.6	106.7	303	419.6	159.3	126.8	127.5	343.4	408	120.1	218.3	0
[truncated: 15 more columns]

[truncated: 1 more sheets: Table]
