# Supplementary material for: Exploring Spatial Patterns of Interurban Passenger Flows Using Dual Gravity Models
Source: Entropy (Basel). 2022 Dec 8;24(12):1792. doi: 10.3390/e24121792 (PMC9778205; doi:10.3390/e24121792)
Supplement: Supplementary file 1 [file entropy-24-01792-s001.zip › File S2_Spatial modeling processes by fitting dual gravity models.xlsx]

## Sheet: 1
The calculation process of rail model fitting before data cleaning
i	j	Tij	Pi	Pj	rij	lnTij	lnPi	lnPj	lnrij
Tianjin city	Beijing city	19.65	11090783	18827262	125.5	2.97808	16.2216	16.7508	4.83231
Shijiazhuang city	Beijing city	14	2834942	18827262	266.9	2.63906	14.8575	16.7508	5.58687
Tangshan city	Beijing city	10.725	3187171	18827262	156.9	2.37258	14.9746	16.7508	5.05561
Qinhuangdao city	Beijing city	9.975	1029670	18827262	273.3	2.30008	13.8447	16.7508	5.61057
Handan city	Beijing city	10.8333	1445338	18827262	403	2.38263	14.1839	16.7508	5.99894
Xingtai city	Beijing city	8.93333	670154	18827262	359.2	2.18979	13.4153	16.7508	5.88388
Baoding city	Beijing city	18.6917	1138521	18827262	142.8	2.92808	13.9452	16.7508	4.96145
Zhangjiakou city	Beijing city	13.4167	1060605	18827262	156.8	2.5965	13.8744	16.7508	5.05497
Chengde city	Beijing city	10.4	634229	18827262	174.7	2.34181	13.3602	16.7508	5.16307
Cangzhou city	Beijing city	9.3	536795	18827262	186.8	2.23001	13.1934	16.7508	5.23004
Langfang city	Beijing city	19.9167	868066	18827262	51.8	2.99156	13.674	16.7508	3.94739
Hengshui city	Beijing city	8	522147	18827262	252.5	2.07944	13.1657	16.7508	5.53141
Beijing city	Tianjin city	20.3167	18827262	11090783	125.5	3.01144	16.7508	16.2216	4.83231
Shijiazhuang city	Tianjin city	7.7	2834942	11090783	258.1	2.04122	14.8575	16.2216	5.55335
Tangshan city	Tianjin city	11.075	3187171	11090783	108.9	2.40469	14.9746	16.2216	4.69043
Qinhuangdao city	Tianjin city	7.71667	1029670	11090783	229.6	2.04338	13.8447	16.2216	5.43634
Handan city	Tianjin city	5.18333	1445338	11090783	353.3	1.64545	14.1839	16.2216	5.86732
Xingtai city	Tianjin city	4.46667	670154	11090783	319.9	1.49664	13.4153	16.2216	5.76801
Baoding city	Tianjin city	8.05833	1138521	11090783	151.9	2.08671	13.9452	16.2216	5.02322
Zhangjiakou city	Tianjin city	4.86667	1060605	11090783	278.7	1.58241	13.8744	16.2216	5.63014
Chengde city	Tianjin city	4.14167	634229	11090783	226.3	1.4211	13.3602	16.2216	5.42186
Cangzhou city	Tianjin city	9.64167	536795	11090783	83.1	2.26609	13.1934	16.2216	4.42004
Langfang city	Tianjin city	10.1583	868066	11090783	75.2	2.31829	13.674	16.2216	4.32015
Hengshui city	Tianjin city	5.21818	522147	11090783	194.6	1.65215	13.1657	16.2216	5.27095
Beijing city	Shijiazhuang city	15.4917	18827262	2834942	266.9	2.7403	16.7508	14.8575	5.58687
Tianjin city	Shijiazhuang city	8.11667	11090783	2834942	258.1	2.09392	16.2216	14.8575	5.55335
Tangshan city	Shijiazhuang city	6.9	3187171	2834942	362.6	1.93152	14.9746	14.8575	5.8933
Qinhuangdao city	Shijiazhuang city	5.51	1029670	2834942	486.6	1.70656	13.8447	14.8575	6.18744
Handan city	Shijiazhuang city	10.7	1445338	2834942	158.4	2.37024	14.1839	14.8575	5.06512
Xingtai city	Shijiazhuang city	12.075	670154	2834942	107.5	2.49114	13.4153	14.8575	4.67749
Baoding city	Shijiazhuang city	14.925	1138521	2834942	123.2	2.70304	13.9452	14.8575	4.81381
Zhangjiakou city	Shijiazhuang city	4.42727	1060605	2834942	304.5	1.48778	13.8744	14.8575	5.71867
Chengde city	Shijiazhuang city	4.46667	634229	2834942	438	1.49664	13.3602	14.8575	6.08222
Cangzhou city	Shijiazhuang city	7.44167	536795	2834942	205	2.00709	13.1934	14.8575	5.32301
Langfang city	Shijiazhuang city	6.825	868066	2834942	250.4	1.92059	13.674	14.8575	5.52306
Hengshui city	Shijiazhuang city	8.625	522147	2834942	106.7	2.15466	13.1657	14.8575	4.67002
Beijing city	Tangshan city	11.275	18827262	3187171	156.9	2.42259	16.7508	14.9746	5.05561
Tianjin city	Tangshan city	11.175	11090783	3187171	108.9	2.41368	16.2216	14.9746	4.69043
Shijiazhuang city	Tangshan city	6.69167	2834942	3187171	362.6	1.90086	14.8575	14.9746	5.8933
Qinhuangdao city	Tangshan city	9.24167	1029670	3187171	126	2.22372	13.8447	14.9746	4.83628
Handan city	Tangshan city	4.5	1445338	3187171	461.8	1.50408	14.1839	14.9746	6.13513
Xingtai city	Tangshan city	4.33333	670154	3187171	428.7	1.46634	13.4153	14.9746	6.06076
Baoding city	Tangshan city	5.66667	1138521	3187171	248.7	1.7346	13.9452	14.9746	5.51625
Zhangjiakou city	Tangshan city	3.575	1060605	3187171	307.1	1.27397	13.8744	14.9746	5.72717
Chengde city	Tangshan city	5.23333	634229	3187171	147.9	1.65505	13.3602	14.9746	4.99654
Cangzhou city	Tangshan city	4.75	536795	3187171	187.5	1.55814	13.1934	14.9746	5.23378
Langfang city	Tangshan city	5.5	868066	3187171	128.6	1.70475	13.674	14.9746	4.85671
Hengshui city	Tangshan city	3.6	522147	3187171	303	1.28093	13.1657	14.9746	5.71373
Beijing city	Qinghuangdao city	10.4833	18827262	1029670	273.3	2.34979	16.7508	13.8447	5.61057
Tianjin city	Qinghuangdao city	7.48333	11090783	1029670	229.6	2.01268	16.2216	13.8447	5.43634
Shijiazhuang city	Qinghuangdao city	5.39091	2834942	1029670	486.6	1.68471	14.8575	13.8447	6.18744
Tangshan city	Qinghuangdao city	9.225	3187171	1029670	126	2.22192	14.9746	13.8447	4.83628
Baoding city	Qinghuangdao city	4.71818	1138521	1029670	374.4	1.55142	13.9452	13.8447	5.92532
Zhangjiakou city	Qinghuangdao city	3.4	1060605	1029670	409.9	1.22378	13.8744	13.8447	6.01591
Chengde city	Qinghuangdao city	3.56667	634229	1029670	177.6	1.27163	13.3602	13.8447	5.17953
Cangzhou city	Qinghuangdao city	4.5	536795	1029670	299.6	1.50408	13.1934	13.8447	5.70245
Langfang city	Qinghuangdao city	4.55833	868066	1029670	254	1.51696	13.674	13.8447	5.53733
Hengshui city	Qinghuangdao city	3.9	522147	1029670	419.6	1.36098	13.1657	13.8447	6.0393
Beijing city	Handan city	12.125	18827262	1445338	403	2.49527	16.7508	14.1839	5.99894
Tianjin city	Handan city	5.85	11090783	1445338	353.3	1.76644	16.2216	14.1839	5.86732
Shijiazhuang city	Handan city	10.65	2834942	1445338	158.4	2.36556	14.8575	14.1839	5.06512
Tangshan city	Handan city	5.95	3187171	1445338	461.8	1.78339	14.9746	14.1839	6.13513
Xingtai city	Handan city	8.93333	670154	1445338	49.8	2.18979	13.4153	14.1839	3.90801
Baoding city	Handan city	6.29167	1138521	1445338	262.9	1.83923	13.9452	14.1839	5.57177
Zhangjiakou city	Handan city	3.8	1060605	1445338	461.6	1.335	13.8744	14.1839	6.1347
Cangzhou city	Handan city	4.96667	536795	1445338	275.3	1.60275	13.1934	14.1839	5.61786
Langfang city	Handan city	4.28	868066	1445338	373.3	1.45395	13.674	14.1839	5.92238
Hengshui city	Handan city	3.8125	522147	1445338	159.3	1.33829	13.1657	14.1839	5.07079
Beijing city	Xingtai city	10.2333	18827262	670154	359.2	2.32565	16.7508	13.4153	5.88388
Tianjin city	Xingtai city	5.13333	11090783	670154	319.9	1.63576	16.2216	13.4153	5.76801
Shijiazhuang city	Xingtai city	12.1667	2834942	670154	107.5	2.4987	14.8575	13.4153	4.67749
Tangshan city	Xingtai city	4.86667	3187171	670154	428.7	1.58241	14.9746	13.4153	6.06076
Handan city	Xingtai city	8.95	1445338	670154	49.8	2.19165	14.1839	13.4153	3.90801
Baoding city	Xingtai city	6.13333	1138521	670154	217.4	1.81374	13.9452	13.4153	5.38174
Cangzhou city	Xingtai city	3.59	536795	670154	247.1	1.27815	13.1934	13.4153	5.50979
Langfang city	Xingtai city	4.38	868066	670154	333.8	1.47705	13.674	13.4153	5.81054
Hengshui city	Xingtai city	4.40833	522147	670154	126.8	1.4835	13.1657	13.4153	4.84261
Beijing city	Baoding city	20.0167	18827262	1138521	142.8	2.99657	16.7508	13.9452	4.96145
Tianjin city	Baoding city	8.35	11090783	1138521	151.9	2.12226	16.2216	13.9452	5.02322
Shijiazhuang city	Baoding city	14.5333	2834942	1138521	123.2	2.67644	14.8575	13.9452	4.81381
Tangshan city	Baoding city	5.7	3187171	1138521	248.7	1.74047	14.9746	13.9452	5.51625
Qinhuangdao city	Baoding city	5.6	1029670	1138521	374.4	1.72277	13.8447	13.9452	5.92532
Handan city	Baoding city	6.18333	1445338	1138521	262.9	1.82186	14.1839	13.9452	5.57177
Xingtai city	Baoding city	6.19167	670154	1138521	217.4	1.8232	13.4153	13.9452	5.38174
Zhangjiakou city	Baoding city	4.78333	1060605	1138521	215.9	1.56514	13.8744	13.9452	5.37482
Chengde city	Baoding city	3.84167	634229	1138521	313.7	1.34591	13.3602	13.9452	5.74844
Cangzhou city	Baoding city	6.01667	536795	1138521	135	1.79453	13.1934	13.9452	4.90527
Langfang city	Baoding city	7.24167	868066	1138521	128	1.97985	13.674	13.9452	4.85203
Hengshui city	Baoding city	4.5	522147	1138521	127.5	1.50408	13.1657	13.9452	4.84812
Beijing city	Zhangjiakou city	14.3167	18827262	1060605	156.8	2.66142	16.7508	13.8744	5.05497
Tianjin city	Zhangjiakou city	4.8	11090783	1060605	278.7	1.56862	16.2216	13.8744	5.63014
Shijiazhuang city	Zhangjiakou city	5.04167	2834942	1060605	304.5	1.61774	14.8575	13.8744	5.71867
Tangshan city	Zhangjiakou city	3.45833	3187171	1060605	307.1	1.24079	14.9746	13.8744	5.72717
Xingtai city	Zhangjiakou city	3.3	670154	1060605	412.3	1.19392	13.4153	13.8744	6.02175
Baoding city	Zhangjiakou city	4.96667	1138521	1060605	215.9	1.60275	13.9452	13.8744	5.37482
Chengde city	Zhangjiakou city	3.35	634229	1060605	259.7	1.20896	13.3602	13.8744	5.55953
Cangzhou city	Zhangjiakou city	2.6	536795	1060605	321.4	0.955511	13.1934	13.8744	5.77269
Langfang city	Zhangjiakou city	3.74167	868066	1060605	205.3	1.31953	13.674	13.8744	5.32447
Hengshui city	Zhangjiakou city	3.825	522147	1060605	343.4	1.34156	13.1657	13.8744	5.8389
Beijing city	Chengde city	11.1	18827262	634229	174.7	2.40695	16.7508	13.3602	5.16307
Tianjin city	Chengde city	4.39167	11090783	634229	226.3	1.47971	16.2216	13.3602	5.42186
Shijiazhuang city	Chengde city	4.24167	2834942	634229	438	1.44496	14.8575	13.3602	6.08222
Tangshan city	Chengde city	5.39167	3187171	634229	147.9	1.68485	14.9746	13.3602	4.99654
Qinhuangdao city	Chengde city	4.09091	1029670	634229	177.6	1.40877	13.8447	13.3602	5.17953
Handan city	Chengde city	3.4	1445338	634229	564.9	1.22378	14.1839	13.3602	6.33665
Baoding city	Chengde city	3.75833	1138521	634229	313.7	1.32398	13.9452	13.3602	5.74844
Zhangjiakou city	Chengde city	2.5	1060605	634229	259.7	0.916291	13.8744	13.3602	5.55953
Cangzhou city	Chengde city	2.9	536795	634229	309.5	1.06471	13.1934	13.3602	5.73496
Langfang city	Chengde city	3.525	868066	634229	191.1	1.25988	13.674	13.3602	5.2528
Hengshui city	Chengde city	2.2	522147	634229	408	0.788457	13.1657	13.3602	6.01127
Beijing city	Cangzhou city	10.025	18827262	536795	186.8	2.30508	16.7508	13.1934	5.23004
Tianjin city	Cangzhou city	10.1	11090783	536795	83.1	2.31254	16.2216	13.1934	4.42004
Shijiazhuang city	Cangzhou city	6.88333	2834942	536795	205	1.9291	14.8575	13.1934	5.32301
Tangshan city	Cangzhou city	4.775	3187171	536795	187.5	1.56339	14.9746	13.1934	5.23378
Qinhuangdao city	Cangzhou city	4.9	1029670	536795	299.6	1.58924	13.8447	13.1934	5.70245
Handan city	Cangzhou city	4.9	1445338	536795	275.3	1.58924	14.1839	13.1934	5.61786
Xingtai city	Cangzhou city	3.85	670154	536795	247.1	1.34807	13.4153	13.1934	5.50979
Baoding city	Cangzhou city	5.9	1138521	536795	135	1.77495	13.9452	13.1934	4.90527
Zhangjiakou city	Cangzhou city	3.95	1060605	536795	321.4	1.37372	13.8744	13.1934	5.77269
Chengde city	Cangzhou city	4	634229	536795	309.5	1.38629	13.3602	13.1934	5.73496
Langfang city	Cangzhou city	5.3	868066	536795	137.7	1.66771	13.674	13.1934	4.92508
Hengshui city	Cangzhou city	6.11667	522147	536795	120.1	1.81102	13.1657	13.1934	4.78832
Beijing city	Langfang city	21.4333	18827262	868066	51.8	3.06495	16.7508	13.674	3.94739
Tianjin city	Langfang city	10.2333	11090783	868066	75.2	2.32565	16.2216	13.674	4.32015
Shijiazhuang city	Langfang city	6.50909	2834942	868066	250.4	1.8732	14.8575	13.674	5.52306
Tangshan city	Langfang city	5.45833	3187171	868066	128.6	1.69714	14.9746	13.674	4.85671
Qinhuangdao city	Langfang city	4.55	1029670	868066	254	1.51513	13.8447	13.674	5.53733
Handan city	Langfang city	4.3	1445338	868066	373.3	1.45862	14.1839	13.674	5.92238
Xingtai city	Langfang city	4.3	670154	868066	333.8	1.45862	13.4153	13.674	5.81054
Baoding city	Langfang city	6.94167	1138521	868066	128	1.93754	13.9452	13.674	4.85203
Zhangjiakou city	Langfang city	3.54545	1060605	868066	205.3	1.26567	13.8744	13.674	5.32447
Chengde city	Langfang city	3.4	634229	868066	191.1	1.22378	13.3602	13.674	5.2528
Cangzhou city	Langfang city	5.05	536795	868066	137.7	1.61939	13.1934	13.674	4.92508
Hengshui city	Langfang city	3.73333	522147	868066	218.3	1.3173	13.1657	13.674	5.38587
Beijing city	Hengshui city	8.84545	18827262	522147	252.5	2.1799	16.7508	13.1657	5.53141
Tianjin city	Hengshui city	5.4	11090783	522147	194.6	1.6864	16.2216	13.1657	5.27095
Shijiazhuang city	Hengshui city	8.09167	2834942	522147	106.7	2.09083	14.8575	13.1657	4.67002
Tangshan city	Hengshui city	3.45	3187171	522147	303	1.23837	14.9746	13.1657	5.71373
Handan city	Hengshui city	3.6125	1445338	522147	159.3	1.2844	14.1839	13.1657	5.07079
Xingtai city	Hengshui city	4.10833	670154	522147	126.8	1.41302	13.4153	13.1657	4.84261
Baoding city	Hengshui city	4.40909	1138521	522147	127.5	1.48367	13.9452	13.1657	4.84812
Zhangjiakou city	Hengshui city	3.3	1060605	522147	343.4	1.19392	13.8744	13.1657	5.8389
Cangzhou city	Hengshui city	6.36667	536795	522147	120.1	1.85108	13.1934	13.1657	4.78832
Langfang city	Hengshui city	3.82	868066	522147	218.3	1.34025	13.674	13.1657	5.38587

## Sheet: 2
The result of rail model fitting before data cleaning
SUMMARY OUTPUT
Regression statistics
Multiple R	0.862238
R Square	0.743455
Adjusted R Square	0.737958		CV
Standard error	0.253068	1.81508	0.139425
Number	144
ANOVA
	df	SS	MS	F	Significance F
Regression	3	25.9832	8.66106	135.238	3.59291e-41
Residuals	140	8.96605	0.0640432
Total	143	34.9492
	Coefficients	std.e	t Stat	P-value	Lower 95%	Upper 95%	Railway 1
Intercept	-2.32842	0.486131	-4.78969	4.20347e-06	-3.28953	-1.36731	0.0974498
lnPi	0.235624	0.0189778	12.4158	2.4816e-24	0.198103	0.273144	0.235624
lnPj	0.216131	0.0190453	11.3482	1.43075e-21	0.178477	0.253784	0.216131
lnrij	-0.433544	0.0414781	-10.4524	2.93528e-19	-0.515548	-0.351539	-0.433544
							3.33537e-05
							-1.91938
RESIDUAL OUTPUT
Number	Predicted lnTij	Residuals	Standard residuals
1	3.01913	-0.0410493	-0.163936
2	2.37058	0.268481	1.07221
3	2.6285	-0.25592	-1.02205
4	2.12167	0.178415	0.712523
5	2.03319	0.349434	1.39551
6	1.90198	0.287811	1.14941
7	2.42677	0.501308	2.00204
8	2.36952	0.226979	0.906471
9	2.2015	0.140307	0.560335
10	2.13316	0.0968501	0.386783
11	2.8025	0.189056	0.755017
12	1.99599	0.0834545	0.333286
13	3.02944	-0.0180006	-0.0718877
14	2.27074	-0.229516	-0.916603
15	2.67244	-0.267753	-1.06931
16	2.08283	-0.039447	-0.157537
17	1.97588	-0.330434	-1.31963
18	1.83784	-0.341197	-1.36261
19	2.28561	-0.198905	-0.794352
20	2.00578	-0.423375	-1.6908
21	1.97493	-0.553828	-2.21178
22	2.36996	-0.103864	-0.414793
23	2.52652	-0.208224	-0.83157
24	1.99454	-0.342387	-1.36736
25	2.40748	0.332821	1.32916
26	2.29733	-0.203407	-0.812333
27	1.85612	0.0753971	0.301108
28	1.46237	0.244194	0.975219
29	2.02885	0.341397	1.36341
30	2.0158	0.475333	1.8983
31	2.08158	0.621458	2.48187
32	1.67258	-0.184795	-0.738001
33	1.39381	0.102832	0.410672
34	1.68366	0.323434	1.29168
35	1.71018	0.210409	0.840297
36	1.96024	0.194424	0.776458
37	2.66312	-0.240532	-0.960595
38	2.69675	-0.283072	-1.13048
39	1.85384	0.0470215	0.187786
40	2.07347	0.150253	0.600052
41	1.59026	-0.086185	-0.344191
42	1.44141	0.0249282	0.0995538
43	1.80235	-0.0677521	-0.270576
44	1.6942	-0.420239	-1.67828
45	1.88981	-0.234765	-0.937562
46	1.74766	-0.189513	-0.756844
47	2.02439	-0.319639	-1.27652
48	1.53306	-0.252124	-1.00689
49	2.17831	0.171472	0.684795
50	2.12916	-0.116483	-0.465191
51	1.48211	0.202601	0.809113
52	2.09549	0.126423	0.504884
53	1.3808	0.170628	0.681426
54	1.32482	-0.101042	-0.403525
55	1.56627	-0.294639	-1.17668
56	1.30026	0.203814	0.813955
57	1.4851	0.0318563	0.127222
58	1.1477	0.213273	0.851731
59	2.08323	0.412038	1.64552
60	2.0156	-0.249163	-0.995063
61	2.04198	0.323582	1.29226
62	1.60568	0.177714	0.709723
63	2.2038	-0.0140134	-0.0559644
64	1.60737	0.23186	0.925962
65	1.34661	-0.0116088	-0.0463611
66	1.41023	0.192522	0.768861
67	1.39146	0.0624965	0.249588
68	1.64089	-0.302602	-1.20848
69	1.967	0.358652	1.43232
70	1.89254	-0.256788	-1.02552
71	2.04392	0.454782	1.81623
72	1.47181	0.110603	0.441709
73	2.21879	-0.0271316	-0.108353
74	1.52364	0.2901	1.15855
75	1.29096	-0.012811	-0.0511623
76	1.27383	0.203221	0.811587
77	1.5737	-0.0902001	-0.360226
78	2.48146	0.515107	2.05714
79	2.32999	-0.207724	-0.82957
80	2.09936	0.577082	2.30465
81	1.82242	-0.081953	-0.32729
82	1.37884	0.34393	1.37353
83	1.61202	0.20984	0.838024
84	1.51331	0.309897	1.23761
85	1.62448	-0.0593433	-0.236995
86	1.34135	0.00456076	0.018214
87	1.66759	0.126941	0.506953
88	1.80393	0.175922	0.702567
89	1.68585	-0.181777	-0.72595
90	2.42559	0.235835	0.941838
91	2.05154	-0.482924	-1.92862
92	1.69174	-0.0740069	-0.295556
93	1.71565	-0.474865	-1.89643
94	1.22051	-0.0265901	-0.106191
95	1.62586	-0.0231139	-0.0923083
96	1.40792	-0.198964	-0.794589
97	1.27621	-0.320699	-1.28075
98	1.58378	-0.264252	-1.05533
99	1.24099	0.100572	0.401647
100	2.26759	0.139353	0.556523
101	2.0307	-0.550996	-2.20047
102	1.423	0.0219576	0.0876905
103	1.92128	-0.236429	-0.944211
104	1.57572	-0.166949	-0.666734
105	1.15396	0.0698177	0.278826
106	1.35275	-0.0287748	-0.114916
107	1.41795	-0.501657	-2.00343
108	1.18144	-0.116725	-0.466157
109	1.50373	-0.243846	-0.973832
110	1.05512	-0.266668	-1.06497
111	2.20251	0.102573	0.409637
112	2.42899	-0.116452	-0.465065
113	1.7161	0.213003	0.850656
114	1.78238	-0.218986	-0.874547
115	1.31296	0.276274	1.10334
116	1.42953	0.159701	0.637786
117	1.29529	0.0527846	0.210802
118	1.68225	0.0927034	0.370223
119	1.28948	0.0842311	0.336388
120	1.18469	0.201607	0.805143
121	1.60976	0.0579484	0.231424
122	1.54927	0.261742	1.0453
123	2.86248	0.20247	0.80859
124	2.57618	-0.250529	-1.00052
125	1.73325	0.139947	0.558895
126	2.04974	-0.352597	-1.40814
127	1.48843	0.0266985	0.106624
128	1.40139	0.0572204	0.228517
129	1.26878	0.189831	0.758113
130	1.80922	0.128326	0.512485
131	1.58769	-0.322022	-1.28604
132	1.49761	-0.273833	-1.09359
133	1.60039	0.0189992	0.0758756
134	1.3941	-0.0767947	-0.306689
135	2.06587	0.114032	0.455403
136	2.0541	-0.367705	-1.46848
137	1.99322	0.0976154	0.389839
138	1.56832	-0.329945	-1.31768
139	1.66073	-0.376334	-1.50294
140	1.57856	-0.165544	-0.661121
141	1.70105	-0.217381	-0.86814
142	1.2548	-0.0608776	-0.243122
143	1.54981	0.301262	1.20313
144	1.404	-0.0637544	-0.254611

## Sheet: 3
The calculation process of road model fitting before data cleaning
i	j	Tij	Pi	Pj	rij	lnTij	lnPi	lnPj	lnrij
Tianjin city	Beijing city	11.5	11090783	18827262	125.5	2.44235	16.2216	16.7508	4.83231
Shijiazhuang city	Beijing city	6.125	2834942	18827262	266.9	1.81238	14.8575	16.7508	5.58687
Tangshan city	Beijing city	6.60833	3187171	18827262	156.9	1.88833	14.9746	16.7508	5.05561
Qinhuangdao city	Beijing city	4.53333	1029670	18827262	273.3	1.51146	13.8447	16.7508	5.61057
Handan city	Beijing city	4.86667	1445338	18827262	403	1.58241	14.1839	16.7508	5.99894
Xingtai city	Beijing city	4.28333	670154	18827262	359.2	1.45473	13.4153	16.7508	5.88388
Baoding city	Beijing city	13.9	1138521	18827262	142.8	2.63189	13.9452	16.7508	4.96145
Zhangjiakou city	Beijing city	8.975	1060605	18827262	156.8	2.19444	13.8744	16.7508	5.05497
Chengde city	Beijing city	7.28333	634229	18827262	174.7	1.98559	13.3602	16.7508	5.16307
Cangzhou city	Beijing city	6.16667	536795	18827262	186.8	1.81916	13.1934	16.7508	5.23004
Langfang city	Beijing city	21.6333	868066	18827262	51.8	3.07424	13.674	16.7508	3.94739
Hengshui city	Beijing city	4.71667	522147	18827262	252.5	1.5511	13.1657	16.7508	5.53141
Beijing city	Tianjin city	11.6667	18827262	11090783	125.5	2.45674	16.7508	16.2216	4.83231
Shijiazhuang city	Tianjin city	3.39167	2834942	11090783	258.1	1.22132	14.8575	16.2216	5.55335
Tangshan city	Tianjin city	8.95833	3187171	11090783	108.9	2.19258	14.9746	16.2216	4.69043
Qinhuangdao city	Tianjin city	3.71667	1029670	11090783	229.6	1.31283	13.8447	16.2216	5.43634
Handan city	Tianjin city	3.26	1445338	11090783	353.3	1.18173	14.1839	16.2216	5.86732
Xingtai city	Tianjin city	2.8	670154	11090783	319.9	1.02962	13.4153	16.2216	5.76801
Baoding city	Tianjin city	5.575	1138521	11090783	151.9	1.71829	13.9452	16.2216	5.02322
Zhangjiakou city	Tianjin city	2.4	1060605	11090783	278.7	0.875469	13.8744	16.2216	5.63014
Chengde city	Tianjin city	2.99167	634229	11090783	226.3	1.09583	13.3602	16.2216	5.42186
Cangzhou city	Tianjin city	9.28333	536795	11090783	83.1	2.22822	13.1934	16.2216	4.42004
Langfang city	Tianjin city	12.275	868066	11090783	75.2	2.50756	13.674	16.2216	4.32015
Hengshui city	Tianjin city	3.26364	522147	11090783	194.6	1.18284	13.1657	16.2216	5.27095
Beijing city	Shijiazhuang city	6.34167	18827262	2834942	266.9	1.84714	16.7508	14.8575	5.58687
Tianjin city	Shijiazhuang city	3.57273	11090783	2834942	258.1	1.27333	16.2216	14.8575	5.55335
Tangshan city	Shijiazhuang city	2.81667	3187171	2834942	362.6	1.03555	14.9746	14.8575	5.8933
Qinhuangdao city	Shijiazhuang city	1.61	1029670	2834942	486.6	0.476234	13.8447	14.8575	6.18744
Handan city	Shijiazhuang city	6.775	1445338	2834942	158.4	1.91324	14.1839	14.8575	5.06512
Xingtai city	Shijiazhuang city	13.1583	670154	2834942	107.5	2.57706	13.4153	14.8575	4.67749
Baoding city	Shijiazhuang city	11.975	1138521	2834942	123.2	2.48282	13.9452	14.8575	4.81381
Zhangjiakou city	Shijiazhuang city	2.66667	1060605	2834942	304.5	0.980829	13.8744	14.8575	5.71867
Chengde city	Shijiazhuang city	1.75	634229	2834942	438	0.559616	13.3602	14.8575	6.08222
Cangzhou city	Shijiazhuang city	6.01667	536795	2834942	205	1.79453	13.1934	14.8575	5.32301
Langfang city	Shijiazhuang city	4.28333	868066	2834942	250.4	1.45473	13.674	14.8575	5.52306
Hengshui city	Shijiazhuang city	8.58333	522147	2834942	106.7	2.14982	13.1657	14.8575	4.67002
Beijing city	Tangshan city	6.59167	18827262	3187171	156.9	1.88581	16.7508	14.9746	5.05561
Tianjin city	Tangshan city	8.95	11090783	3187171	108.9	2.19165	16.2216	14.9746	4.69043
Shijiazhuang city	Tangshan city	2.64545	2834942	3187171	362.6	0.972843	14.8575	14.9746	5.8933
Qinhuangdao city	Tangshan city	7.51667	1029670	3187171	126	2.01712	13.8447	14.9746	4.83628
Xingtai city	Tangshan city	1.9	670154	3187171	428.7	0.641854	13.4153	14.9746	6.06076
Baoding city	Tangshan city	3.09091	1138521	3187171	248.7	1.12847	13.9452	14.9746	5.51625
Zhangjiakou city	Tangshan city	1.8	1060605	3187171	307.1	0.587787	13.8744	14.9746	5.72717
Chengde city	Tangshan city	5.09167	634229	3187171	147.9	1.62761	13.3602	14.9746	4.99654
Cangzhou city	Tangshan city	2.875	536795	3187171	187.5	1.05605	13.1934	14.9746	5.23378
Langfang city	Tangshan city	4	868066	3187171	128.6	1.38629	13.674	14.9746	4.85671
Hengshui city	Tangshan city	2	522147	3187171	303	0.693147	13.1657	14.9746	5.71373
Beijing city	Qinghuangdao city	4.35	18827262	1029670	273.3	1.47018	16.7508	13.8447	5.61057
Tianjin city	Qinghuangdao city	3.4	11090783	1029670	229.6	1.22378	16.2216	13.8447	5.43634
Shijiazhuang city	Qinghuangdao city	1.56	2834942	1029670	486.6	0.444686	14.8575	13.8447	6.18744
Tangshan city	Qinghuangdao city	7.33333	3187171	1029670	126	1.99243	14.9746	13.8447	4.83628
Baoding city	Qinghuangdao city	1.775	1138521	1029670	374.4	0.5738	13.9452	13.8447	5.92532
Chengde city	Qinghuangdao city	2.44167	634229	1029670	177.6	0.892681	13.3602	13.8447	5.17953
Cangzhou city	Qinghuangdao city	1.625	536795	1029670	299.6	0.485508	13.1934	13.8447	5.70245
Langfang city	Qinghuangdao city	2.28333	868066	1029670	254	0.825636	13.674	13.8447	5.53733
Hengshui city	Qinghuangdao city	1	522147	1029670	419.6	0	13.1657	13.8447	6.0393
Beijing city	Handan city	4.99167	18827262	1445338	403	1.60777	16.7508	14.1839	5.99894
Tianjin city	Handan city	3.25833	11090783	1445338	353.3	1.18122	16.2216	14.1839	5.86732
Shijiazhuang city	Handan city	6.74167	2834942	1445338	158.4	1.90831	14.8575	14.1839	5.06512
Xingtai city	Handan city	10.7667	670154	1445338	49.8	2.37645	13.4153	14.1839	3.90801
Baoding city	Handan city	3.57273	1138521	1445338	262.9	1.27333	13.9452	14.1839	5.57177
Cangzhou city	Handan city	3.44	536795	1445338	275.3	1.23547	13.1934	14.1839	5.61786
Langfang city	Handan city	2.78	868066	1445338	373.3	1.02245	13.674	14.1839	5.92238
Hengshui city	Handan city	3.88333	522147	1445338	159.3	1.35669	13.1657	14.1839	5.07079
Beijing city	Xingtai city	4.65	18827262	670154	359.2	1.53687	16.7508	13.4153	5.88388
Tianjin city	Xingtai city	2.975	11090783	670154	319.9	1.09024	16.2216	13.4153	5.76801
Shijiazhuang city	Xingtai city	13.1167	2834942	670154	107.5	2.57388	14.8575	13.4153	4.67749
Tangshan city	Xingtai city	2.4	3187171	670154	428.7	0.875469	14.9746	13.4153	6.06076
Handan city	Xingtai city	10.3333	1445338	670154	49.8	2.33537	14.1839	13.4153	3.90801
Baoding city	Xingtai city	3.74167	1138521	670154	217.4	1.31953	13.9452	13.4153	5.38174
Cangzhou city	Xingtai city	3	536795	670154	247.1	1.09861	13.1934	13.4153	5.50979
Langfang city	Xingtai city	2.82	868066	670154	333.8	1.03674	13.674	13.4153	5.81054
Hengshui city	Xingtai city	6.75	522147	670154	126.8	1.90954	13.1657	13.4153	4.84261
Beijing city	Baoding city	14.5	18827262	1138521	142.8	2.67415	16.7508	13.9452	4.96145
Tianjin city	Baoding city	5.50833	11090783	1138521	151.9	1.70626	16.2216	13.9452	5.02322
Shijiazhuang city	Baoding city	11.2833	2834942	1138521	123.2	2.42333	14.8575	13.9452	4.81381
Tangshan city	Baoding city	2.95833	3187171	1138521	248.7	1.08463	14.9746	13.9452	5.51625
Qinhuangdao city	Baoding city	1.875	1029670	1138521	374.4	0.628609	13.8447	13.9452	5.92532
Handan city	Baoding city	3.3	1445338	1138521	262.9	1.19392	14.1839	13.9452	5.57177
Xingtai city	Baoding city	3.54167	670154	1138521	217.4	1.2646	13.4153	13.9452	5.38174
Zhangjiakou city	Baoding city	3.91667	1060605	1138521	215.9	1.36524	13.8744	13.9452	5.37482
Chengde city	Baoding city	2	634229	1138521	313.7	0.693147	13.3602	13.9452	5.74844
Cangzhou city	Baoding city	8.45833	536795	1138521	135	2.13515	13.1934	13.9452	4.90527
Langfang city	Baoding city	9.25833	868066	1138521	128	2.22552	13.674	13.9452	4.85203
Hengshui city	Baoding city	6.31667	522147	1138521	127.5	1.84319	13.1657	13.9452	4.84812
Beijing city	Zhangjiakou city	9.15	18827262	1060605	156.8	2.21375	16.7508	13.8744	5.05497
Tianjin city	Zhangjiakou city	2.62	11090783	1060605	278.7	0.963174	16.2216	13.8744	5.63014
Shijiazhuang city	Zhangjiakou city	2.76667	2834942	1060605	304.5	1.01764	14.8575	13.8744	5.71867
Tangshan city	Zhangjiakou city	1.8	3187171	1060605	307.1	0.587787	14.9746	13.8744	5.72717
Baoding city	Zhangjiakou city	3.98333	1138521	1060605	215.9	1.38212	13.9452	13.8744	5.37482
Chengde city	Zhangjiakou city	2.8	634229	1060605	259.7	1.02962	13.3602	13.8744	5.55953
Langfang city	Zhangjiakou city	2.75	868066	1060605	205.3	1.0116	13.674	13.8744	5.32447
Hengshui city	Zhangjiakou city	2.23333	522147	1060605	343.4	0.803495	13.1657	13.8744	5.8389
Beijing city	Chengde city	7.65833	18827262	634229	174.7	2.03579	16.7508	13.3602	5.16307
Tianjin city	Chengde city	3.06667	11090783	634229	226.3	1.12059	16.2216	13.3602	5.42186
Tangshan city	Chengde city	5.21667	3187171	634229	147.9	1.65186	14.9746	13.3602	4.99654
Qinhuangdao city	Chengde city	2.625	1029670	634229	177.6	0.965081	13.8447	13.3602	5.17953
Baoding city	Chengde city	1.84545	1138521	634229	313.7	0.612726	13.9452	13.3602	5.74844
Zhangjiakou city	Chengde city	3.025	1060605	634229	259.7	1.10691	13.8744	13.3602	5.55953
Langfang city	Chengde city	2.6	868066	634229	191.1	0.955511	13.674	13.3602	5.2528
Beijing city	Cangzhou city	6.675	18827262	536795	186.8	1.89837	16.7508	13.1934	5.23004
Tianjin city	Cangzhou city	9.58333	11090783	536795	83.1	2.26003	16.2216	13.1934	4.42004
Shijiazhuang city	Cangzhou city	5.775	2834942	536795	205	1.75354	14.8575	13.1934	5.32301
Tangshan city	Cangzhou city	3.075	3187171	536795	187.5	1.1233	14.9746	13.1934	5.23378
Qinhuangdao city	Cangzhou city	1.75833	1029670	536795	299.6	0.564366	13.8447	13.1934	5.70245
Handan city	Cangzhou city	3.1	1445338	536795	275.3	1.1314	14.1839	13.1934	5.61786
Xingtai city	Cangzhou city	2.85	670154	536795	247.1	1.04732	13.4153	13.1934	5.50979
Baoding city	Cangzhou city	8.325	1138521	536795	135	2.11926	13.9452	13.1934	4.90527
Langfang city	Cangzhou city	8.24167	868066	536795	137.7	2.1092	13.674	13.1934	4.92508
Hengshui city	Cangzhou city	7.46667	522147	536795	120.1	2.01045	13.1657	13.1934	4.78832
Beijing city	Langfang city	22.7333	18827262	868066	51.8	3.12383	16.7508	13.674	3.94739
Tianjin city	Langfang city	12.1583	11090783	868066	75.2	2.49801	16.2216	13.674	4.32015
Shijiazhuang city	Langfang city	3.825	2834942	868066	250.4	1.34156	14.8575	13.674	5.52306
Tangshan city	Langfang city	3.98333	3187171	868066	128.6	1.38212	14.9746	13.674	4.85671
Qinhuangdao city	Langfang city	2.43333	1029670	868066	254	0.889262	13.8447	13.674	5.53733
Handan city	Langfang city	2.5	1445338	868066	373.3	0.916291	14.1839	13.674	5.92238
Xingtai city	Langfang city	2.43333	670154	868066	333.8	0.889262	13.4153	13.674	5.81054
Baoding city	Langfang city	8.89167	1138521	868066	128	2.18511	13.9452	13.674	4.85203
Zhangjiakou city	Langfang city	2.64167	1060605	868066	205.3	0.97141	13.8744	13.674	5.32447
Chengde city	Langfang city	2.45	634229	868066	191.1	0.896088	13.3602	13.674	5.2528
Cangzhou city	Langfang city	8.14167	536795	868066	137.7	2.09699	13.1934	13.674	4.92508
Hengshui city	Langfang city	3.23333	522147	868066	218.3	1.17351	13.1657	13.674	5.38587
Beijing city	Hengshui city	5.08333	18827262	522147	252.5	1.62597	16.7508	13.1657	5.53141
Tianjin city	Hengshui city	3.45833	11090783	522147	194.6	1.24079	16.2216	13.1657	5.27095
Shijiazhuang city	Hengshui city	8.25833	2834942	522147	106.7	2.11122	14.8575	13.1657	4.67002
Handan city	Hengshui city	3.65833	1445338	522147	159.3	1.29701	14.1839	13.1657	5.07079
Xingtai city	Hengshui city	6.56667	670154	522147	126.8	1.88201	13.4153	13.1657	4.84261
Baoding city	Hengshui city	5.95833	1138521	522147	127.5	1.78479	13.9452	13.1657	4.84812
Zhangjiakou city	Hengshui city	1.825	1060605	522147	343.4	0.60158	13.8744	13.1657	5.8389
Cangzhou city	Hengshui city	7.625	536795	522147	120.1	2.03143	13.1934	13.1657	4.78832
Langfang city	Hengshui city	3.43333	868066	522147	218.3	1.23353	13.674	13.1657	5.38587

## Sheet: 4
The result of road model fitting before data cleaning
Regression statistics
Multiple R	0.888832
R Square	0.790022
Adjusted R Square	0.785062		CV
Standard error	0.290333	1.48256	0.195832
Number	131
ANOVA
	df	SS	MS	F	Significance F
Regression	3	40.2774	13.4258	159.275	7.31375e-43
Residuals	127	10.7052	0.0842932
Total	130	50.9827
	Coefficients	std.e	t Stat	P-value	Lower 95%	Upper 95%	Roadway1
Intercept	3.27761	0.568878	5.76154	5.95909e-08	2.15191	4.40332	26.5124
lnPi	0.134686	0.0222618	6.05011	1.51e-08	0.0906343	0.178738	0.134686
lnPj	0.12139	0.0224324	5.41137	3.00218e-07	0.0770002	0.165779	0.12139
lnrij	-1.033	0.051474	-20.0685	3.31917e-41	-1.13486	-0.931147	-1.033
							1.31037e+11
RESIDUAL OUTPUT							-8.06795
Number	Predicted lnTij	Residuals	Standard residuals
1	2.50403	-0.0616813	-0.214945
2	1.54083	0.271548	0.94628
3	2.1054	-0.217073	-0.756447
4	1.37994	0.131513	0.458291
5	1.02443	0.557976	1.94442
6	1.03977	0.414963	1.44605
7	2.06403	0.56786	1.97886
8	1.95787	0.236575	0.824408
9	1.77695	0.208641	0.727065
10	1.6853	0.133854	0.466451
11	3.07502	-0.000787904	-0.00274566
12	1.37026	0.180844	0.6302
13	2.51106	-0.054329	-0.189324
14	1.51123	-0.289905	-1.01025
15	2.4184	-0.225813	-0.786904
16	1.49569	-0.182861	-0.637227
17	1.09616	0.0855695	0.29819
18	1.09523	-0.0656063	-0.228623
19	1.93597	-0.217682	-0.75857
20	1.29948	-0.424013	-1.47758
21	1.44538	-0.349546	-1.21808
22	2.45779	-0.229572	-0.800006
23	2.62572	-0.118156	-0.411746
24	1.57508	-0.392239	-1.36686
25	1.56601	0.281137	0.979695
26	1.52936	-0.256034	-0.89222
27	1.01024	0.0253151	0.088217
28	0.554207	-0.0779732	-0.271718
29	1.75924	0.153998	0.536648
30	2.05615	0.520907	1.81524
31	1.98671	0.496109	1.72882
32	1.04244	-0.061608	-0.21469
33	0.597637	-0.0380212	-0.132495
34	1.35944	0.435095	1.5162
35	1.21752	0.237208	0.826614
36	2.03025	0.119569	0.416671
37	2.12902	-0.243215	-0.847546
38	2.43498	-0.243324	-0.847927
39	1.00868	-0.035839	-0.12489
40	1.96418	0.0529438	0.184497
41	0.641444	0.000409969	0.00142864
42	1.27531	-0.146841	-0.511706
43	1.04787	-0.460084	-1.60328
44	1.73337	-0.105763	-0.36856
45	1.46583	-0.409778	-1.42798
46	1.92009	-0.533791	-1.86014
47	0.96631	-0.273163	-0.951908
48	1.41859	0.0515904	0.17978
49	1.52729	-0.303517	-1.05769
50	0.567674	-0.122988	-0.428584
51	1.9792	0.0132274	0.0460945
52	0.71557	-0.141769	-0.494032
53	1.40717	-0.514493	-1.79289
54	0.844536	-0.359028	-1.25113
55	1.07984	-0.2542	-0.885827
56	0.492838	-0.492838	-1.71742
57	1.05856	0.549205	1.91385
58	1.12325	0.0579628	0.201987
59	1.7682	0.140108	0.488245
60	2.76924	-0.392788	-1.36878
61	1.12195	0.151376	0.52751
62	0.973078	0.262393	0.914379
63	0.723244	0.299207	1.04267
64	1.53448	-0.177786	-0.619542
65	1.08412	0.452747	1.57772
66	1.13254	-0.0422967	-0.147394
67	2.07533	0.498558	1.73736
68	0.662178	0.21329	0.743267
69	2.77946	-0.444088	-1.54754
70	1.22496	0.0945701	0.329555
71	0.991414	0.107198	0.373561
72	0.745476	0.291261	1.01498
73	1.67689	0.232653	0.810739
74	2.10133	0.572815	1.99613
75	1.96624	-0.25998	-0.90597
76	1.99884	0.424484	1.47923
77	1.28899	-0.204368	-0.712173
78	0.714233	-0.0856247	-0.298382
79	1.12513	0.0687964	0.239739
80	1.21791	0.0466833	0.16268
81	1.2869	0.0783419	0.273003
82	0.831692	-0.138545	-0.482797
83	1.68022	0.454934	1.58534
84	1.79996	0.425567	1.483
85	1.73554	0.107655	0.375152
86	1.99612	0.217639	0.75842
87	1.33069	-0.367518	-1.28071
88	1.05551	-0.037867	-0.131958
89	1.0625	-0.474714	-1.65427
90	1.28784	0.0942773	0.328534
91	1.01823	0.0113876	0.0396829
92	1.30332	-0.291716	-1.01656
93	0.703451	0.100044	0.34863
94	1.82203	0.213763	0.744913
95	1.48342	-0.362833	-1.26439
96	1.75484	-0.102977	-0.35885
97	1.41362	-0.448536	-1.56304
98	0.839472	-0.226746	-0.790157
99	1.02507	0.0818423	0.285201
100	1.31494	-0.35943	-1.25253
101	1.73261	0.165763	0.577646
102	2.49806	-0.238033	-0.829489
103	1.38157	0.371972	1.29623
104	1.48952	-0.366211	-1.27616
105	0.853197	-0.28883	-1.00651
106	0.986248	0.145154	0.505828
107	0.994364	0.0529546	0.184534
108	1.69022	0.429047	1.49513
109	1.63323	0.475973	1.65865
110	1.70603	0.304416	1.06082
111	3.11593	0.0078982	0.0275234
112	2.6596	-0.16158	-0.56307
113	1.23326	0.108298	0.377394
114	1.93738	-0.55526	-1.93495
115	1.08211	-0.192844	-0.672017
116	0.730023	0.186268	0.649101
117	0.742035	0.147227	0.51305
118	1.80356	0.381551	1.32962
119	1.30598	-0.334571	-1.1659
120	1.31077	-0.41468	-1.44506
121	1.62684	0.470156	1.63838
122	1.14711	0.0264022	0.0920056
123	1.41793	0.208039	0.724968
124	1.61571	-0.374928	-1.30654
125	2.05275	0.0584744	0.203769
126	1.54802	-0.25101	-0.874711
127	1.68021	0.201798	0.703219
128	1.7459	0.0388888	0.135518
129	0.712874	-0.111294	-0.387833
130	1.7064	0.325032	1.13266
131	1.15387	0.0796614	0.277601

## Sheet: 5
The calculation process of rail model fitting after data cleaning
i	j	intenvening opportunities	Tij	Pi	Pj	rij	lnTij	lnPi	lnPj	lnrij	ln(oppotunities+1)	accessibility	ln(accessibility)
Tianjin city	Beijing city	0	18.19	11090783	18827262	125.5	2.90087	16.2216	16.7508	4.83231	0	30	3.4012
Shijiazhuang city	Beijing city	0	13.02	2834942	18827262	266.9	2.56649	14.8575	16.7508	5.58687	0	67	4.20469
Tangshan city	Beijing city	0	9.89	3187171	18827262	156.9	2.29152	14.9746	16.7508	5.05561	0	62	4.12713
Qinhuangdao city	Beijing city	1	9.05	1029670	18827262	273.3	2.20276	13.8447	16.7508	5.61057	0.693147	108	4.68213
Handan city	Beijing city	2	9.97	1445338	18827262	403	2.29958	14.1839	16.7508	5.99894	1.09861	113	4.72739
Xingtai city	Beijing city	1	8.12	670154	18827262	359.2	2.09433	13.4153	16.7508	5.88388	0.693147	108	4.68213
Baoding city	Beijing city	0	17.01	1138521	18827262	142.8	2.8338	13.9452	16.7508	4.96145	0	40	3.68888
Zhangjiakou city	Beijing city	1	12.47	1060605	18827262	156.8	2.52333	13.8744	16.7508	5.05497	0.693147	192	5.2575
Chengde city	Beijing city	0	9.46	634229	18827262	174.7	2.24707	13.3602	16.7508	5.16307	0	263	5.57215
Cangzhou city	Beijing city	0	8.61	536795	18827262	186.8	2.15292	13.1934	16.7508	5.23004	0	51	3.93183
Langfang city	Beijing city	0	19.38	868066	18827262	51.8	2.96424	13.674	16.7508	3.94739	0	21	3.04452
Hengshui city	Beijing city	1	7.2	522147	18827262	252.5	1.97408	13.1657	16.7508	5.53141	0.693147	136	4.91265
Beijing city	Tianjin city	0	19.07	18827262	11090783	125.5	2.94812	16.7508	16.2216	4.83231	0	30	3.4012
Shijiazhuang city	Tianjin city	0	7.16667	2834942	11090783	258.1	1.96944	14.8575	16.2216	5.55335	0	84	4.43082
Tangshan city	Tianjin city	0	10.44	3187171	11090783	108.9	2.34564	14.9746	16.2216	4.69043	0	32	3.46574
Qinhuangdao city	Tianjin city	0	6.66	1029670	11090783	229.6	1.89612	13.8447	16.2216	5.43634	0	69	4.23411
Handan city	Tianjin city	1	4.78	1445338	11090783	353.3	1.56444	14.1839	16.2216	5.86732	0.693147	126	4.83628
Xingtai city	Tianjin city	3	4.14	670154	11090783	319.9	1.4207	13.4153	16.2216	5.76801	1.38629	132	4.8828
Baoding city	Tianjin city	1	7.37	1138521	11090783	151.9	1.99742	13.9452	16.2216	5.02322	0.693147	53	3.97029
Zhangjiakou city	Tianjin city	2	4.54	1060605	11090783	278.7	1.51293	13.8744	16.2216	5.63014	1.09861	252	5.52943
Chengde city	Tianjin city	2	3.75	634229	11090783	226.3	1.32176	13.3602	16.2216	5.42186	1.09861	323	5.77765
Cangzhou city	Tianjin city	2	8.87	536795	11090783	83.1	2.18267	13.1934	16.2216	4.42004	1.09861	22	3.09104
Langfang city	Tianjin city	2	9.67	868066	11090783	75.2	2.26903	13.674	16.2216	4.32015	1.09861	18	2.89037
Hengshui city	Tianjin city	2	4.66667	522147	11090783	194.6	1.54045	13.1657	16.2216	5.27095	1.09861	162	5.0876
Beijing city	Shijiazhuang city	0	14.39	18827262	2834942	266.9	2.66653	16.7508	14.8575	5.58687	0	67	4.20469
Tianjin city	Shijiazhuang city	0	7.31	11090783	2834942	258.1	1.98924	16.2216	14.8575	5.55335	0	84	4.43082
Tangshan city	Shijiazhuang city	3	6.24	3187171	2834942	362.6	1.83098	14.9746	14.8575	5.8933	1.38629	137	4.91998
Qinhuangdao city	Shijiazhuang city	4	5.05	1029670	2834942	486.6	1.61939	13.8447	14.8575	6.18744	1.60944	176	5.17048
Handan city	Shijiazhuang city	0	9.77	1445338	2834942	158.4	2.27932	14.1839	14.8575	5.06512	0	38	3.63759
Xingtai city	Shijiazhuang city	0	11.19	670154	2834942	107.5	2.41502	13.4153	14.8575	4.67749	0	27	3.29584
Baoding city	Shijiazhuang city	0	13.27	1138521	2834942	123.2	2.58551	13.9452	14.8575	4.81381	0	35	3.55535
Zhangjiakou city	Shijiazhuang city	3	4.45	1060605	2834942	304.5	1.4929	13.8744	14.8575	5.71867	1.38629	289	5.66643
Chengde city	Shijiazhuang city	2	4.01	634229	2834942	438	1.38879	13.3602	14.8575	6.08222	1.09861	360	5.8861
Cangzhou city	Shijiazhuang city	4	6.79	536795	2834942	205	1.91545	13.1934	14.8575	5.32301	1.60944	148	4.99721
Langfang city	Shijiazhuang city	2	6.12	868066	2834942	250.4	1.81156	13.674	14.8575	5.52306	1.09861	118	4.77068
Hengshui city	Shijiazhuang city	0	7.81	522147	2834942	106.7	2.0554	13.1657	14.8575	4.67002	0	240	5.48064
Beijing city	Tangshan city	0	10.52	18827262	3187171	156.9	2.35328	16.7508	14.9746	5.05561	0	62	4.12713
Tianjin city	Tangshan city	0	10.57	11090783	3187171	108.9	2.35802	16.2216	14.9746	4.69043	0	32	3.46574
Shijiazhuang city	Tangshan city	3	5.97	2834942	3187171	362.6	1.78675	14.8575	14.9746	5.8933	1.38629	137	4.91998
Qinhuangdao city	Tangshan city	0	8.58	1029670	3187171	126	2.14943	13.8447	14.9746	4.83628	0	37	3.61092
Handan city	Tangshan city	4	4.5	1445338	3187171	461.8	1.50408	14.1839	14.9746	6.13513	1.60944	198	5.28827
Xingtai city	Tangshan city	3	3.5	670154	3187171	428.7	1.25276	13.4153	14.9746	6.06076	1.38629	180	5.19296
Baoding city	Tangshan city	3	4.89	1138521	3187171	248.7	1.58719	13.9452	14.9746	5.51625	1.38629	105	4.65396
Zhangjiakou city	Tangshan city	3	3.37	1060605	3187171	307.1	1.21491	13.8744	14.9746	5.72717	1.38629	284	5.64897
Chengde city	Tangshan city	2	4.69	634229	3187171	147.9	1.54543	13.3602	14.9746	4.99654	1.09861	360	5.8861
Cangzhou city	Tangshan city	1	4.29	536795	3187171	187.5	1.45629	13.1934	14.9746	5.23378	0.693147	70	4.2485
Langfang city	Tangshan city	1	5.04	868066	3187171	128.6	1.61741	13.674	14.9746	4.85671	0.693147	63	4.14313
Hengshui city	Tangshan city	1	3.18889	522147	3187171	303	1.15967	13.1657	14.9746	5.71373	0.693147	228	5.42935
Beijing city	Qinghuangdao city	1	9.79	18827262	1029670	273.3	2.28136	16.7508	13.8447	5.61057	0.693147	108	4.68213
Tianjin city	Qinghuangdao city	0	6.78	11090783	1029670	229.6	1.91398	16.2216	13.8447	5.43634	0	69	4.23411
Shijiazhuang city	Qinghuangdao city	4	4.84444	2834942	1029670	486.6	1.57783	14.8575	13.8447	6.18744	1.60944	176	5.17048
Tangshan city	Qinghuangdao city	0	8.62	3187171	1029670	126	2.15409	14.9746	13.8447	4.83628	0	37	3.61092
Baoding city	Qinghuangdao city	4	4.13333	1138521	1029670	374.4	1.41908	13.9452	13.8447	5.92532	1.60944	148	4.99721
Zhangjiakou city	Qinghuangdao city	4	3.4	1060605	1029670	409.9	1.22378	13.8744	13.8447	6.01591	1.60944	330	5.79909
Chengde city	Qinghuangdao city	3	3.17	634229	1029670	177.6	1.15373	13.3602	13.8447	5.17953	1.38629	401	5.99396
Cangzhou city	Qinghuangdao city	2	4.03333	536795	1029670	299.6	1.39459	13.1934	13.8447	5.70245	1.09861	114	4.7362
Langfang city	Qinghuangdao city	3	4.12	868066	1029670	254	1.41585	13.674	13.8447	5.53733	1.38629	112	4.7185
Hengshui city	Qinghuangdao city	3	3.4	522147	1029670	419.6	1.22378	13.1657	13.8447	6.0393	1.38629	274	5.61313
Beijing city	Handan city	2	11.25	18827262	1445338	403	2.42037	16.7508	14.1839	5.99894	1.09861	113	4.72739
Tianjin city	Handan city	1	5.35	11090783	1445338	353.3	1.6771	16.2216	14.1839	5.86732	0.693147	126	4.83628
Shijiazhuang city	Handan city	0	9.75	2834942	1445338	158.4	2.27727	14.8575	14.1839	5.06512	0	38	3.63759
Tangshan city	Handan city	4	5.6	3187171	1445338	461.8	1.72277	14.9746	14.1839	6.13513	1.60944	198	5.28827
Xingtai city	Handan city	0	8.45	670154	1445338	49.8	2.13417	13.4153	14.1839	3.90801	0	16	2.77259
Baoding city	Handan city	1	5.48	1138521	1445338	262.9	1.70111	13.9452	14.1839	5.57177	0.693147	77	4.34381
Zhangjiakou city	Handan city	5	3.8	1060605	1445338	461.6	1.335	13.8744	14.1839	6.1347	1.79176	596	6.39024
Cangzhou city	Handan city	3	4.8	536795	1445338	275.3	1.56862	13.1934	14.1839	5.61786	1.38629	224	5.41165
Langfang city	Handan city	4	3.7	868066	1445338	373.3	1.30833	13.674	14.1839	5.92238	1.60944	174	5.15906
Hengshui city	Handan city	1	3.35	522147	1445338	159.3	1.20896	13.1657	14.1839	5.07079	0.693147	82	4.40672
Beijing city	Xingtai city	1	9.43	18827262	670154	359.2	2.2439	16.7508	13.4153	5.88388	0.693147	108	4.68213
Tianjin city	Xingtai city	3	4.7	11090783	670154	319.9	1.54756	16.2216	13.4153	5.76801	1.38629	132	4.8828
Shijiazhuang city	Xingtai city	0	11.33	2834942	670154	107.5	2.42745	14.8575	13.4153	4.67749	0	27	3.29584
Tangshan city	Xingtai city	3	4.35	3187171	670154	428.7	1.47018	14.9746	13.4153	6.06076	1.38629	180	5.19296
Handan city	Xingtai city	0	8.48	1445338	670154	49.8	2.13771	14.1839	13.4153	3.90801	0	16	2.77259
Baoding city	Xingtai city	1	5.35	1138521	670154	217.4	1.6771	13.9452	13.4153	5.38174	0.693147	65	4.17439
Cangzhou city	Xingtai city	3	3.41111	536795	670154	247.1	1.22704	13.1934	13.4153	5.50979	1.38629	189	5.24175
Langfang city	Xingtai city	3	3.7	868066	670154	333.8	1.30833	13.674	13.4153	5.81054	1.38629	159	5.0689
Hengshui city	Xingtai city	2	4.1	522147	670154	126.8	1.41099	13.1657	13.4153	4.84261	1.09861	79	4.36945
Beijing city	Baoding city	0	18.5	18827262	1138521	142.8	2.91777	16.7508	13.9452	4.96145	0	40	3.68888
Tianjin city	Baoding city	1	7.52	11090783	1138521	151.9	2.01757	16.2216	13.9452	5.02322	0.693147	53	3.97029
Shijiazhuang city	Baoding city	0	13.08	2834942	1138521	123.2	2.57108	14.8575	13.9452	4.81381	0	35	3.55535
Tangshan city	Baoding city	3	4.93	3187171	1138521	248.7	1.59534	14.9746	13.9452	5.51625	1.38629	105	4.65396
Qinhuangdao city	Baoding city	4	4.91667	1029670	1138521	374.4	1.59263	13.8447	13.9452	5.92532	1.60944	148	4.99721
Handan city	Baoding city	1	5.46	1445338	1138521	262.9	1.69745	14.1839	13.9452	5.57177	0.693147	77	4.34381
Xingtai city	Baoding city	1	5.38	670154	1138521	217.4	1.68269	13.4153	13.9452	5.38174	0.693147	65	4.17439
Zhangjiakou city	Baoding city	3	4.43	1060605	1138521	215.9	1.4884	13.8744	13.9452	5.37482	1.38629	262	5.56834
Chengde city	Baoding city	4	3.38	634229	1138521	313.7	1.21788	13.3602	13.9452	5.74844	1.60944	343	5.83773
Cangzhou city	Baoding city	2	5.57	536795	1138521	135	1.7174	13.1934	13.9452	4.90527	1.09861	121	4.79579
Langfang city	Baoding city	2	6.64	868066	1138521	128	1.89311	13.674	13.9452	4.85203	1.09861	91	4.51086
Hengshui city	Baoding city	3	3.94	522147	1138521	127.5	1.37118	13.1657	13.9452	4.84812	1.38629	206	5.32788
Beijing city	Zhangjiakou city	1	13.28	18827262	1060605	156.8	2.58626	16.7508	13.8744	5.05497	0.693147	192	5.2575
Tianjin city	Zhangjiakou city	2	4.3	11090783	1060605	278.7	1.45862	16.2216	13.8744	5.63014	1.09861	252	5.52943
Shijiazhuang city	Zhangjiakou city	3	4.53	2834942	1060605	304.5	1.51072	14.8575	13.8744	5.71867	1.38629	289	5.66643
Tangshan city	Zhangjiakou city	3	3.08	3187171	1060605	307.1	1.12493	14.9746	13.8744	5.72717	1.38629	284	5.64897
Xingtai city	Zhangjiakou city	4	3.3	670154	1060605	412.3	1.19392	13.4153	13.8744	6.02175	1.60944	330	5.79909
Baoding city	Zhangjiakou city	3	4.38	1138521	1060605	215.9	1.47705	13.9452	13.8744	5.37482	1.38629	262	5.56834
Chengde city	Zhangjiakou city	3	3	634229	1060605	259.7	1.09861	13.3602	13.8744	5.55953	1.38629	483	6.18002
Cangzhou city	Zhangjiakou city	3	2.6	536795	1060605	321.4	0.955511	13.1934	13.8744	5.77269	1.38629	273	5.60947
Langfang city	Zhangjiakou city	3	3.37	868066	1060605	205.3	1.21491	13.674	13.8744	5.32447	1.38629	243	5.49306
Hengshui city	Zhangjiakou city	4	3.73333	522147	1060605	343.4	1.3173	13.1657	13.8744	5.8389	1.60944	310	5.73657
Beijing city	Chengde city	0	10.08	18827262	634229	174.7	2.31055	16.7508	13.3602	5.16307	0	263	5.57215
Tianjin city	Chengde city	2	3.86	11090783	634229	226.3	1.35067	16.2216	13.3602	5.42186	1.09861	323	5.77765
Shijiazhuang city	Chengde city	2	3.73	2834942	634229	438	1.31641	14.8575	13.3602	6.08222	1.09861	360	5.8861
Tangshan city	Chengde city	2	4.75	3187171	634229	147.9	1.55814	14.9746	13.3602	4.99654	1.09861	360	5.8861
Qinhuangdao city	Chengde city	3	3.55556	1029670	634229	177.6	1.26851	13.8447	13.3602	5.17953	1.38629	401	5.99396
Handan city	Chengde city	4	3.4	1445338	634229	564.9	1.22378	14.1839	13.3602	6.33665	1.60944	406	6.00635
Baoding city	Chengde city	4	3.19	1138521	634229	313.7	1.16002	13.9452	13.3602	5.74844	1.60944	343	5.83773
Zhangjiakou city	Chengde city	3	2.5	1060605	634229	259.7	0.916291	13.8744	13.3602	5.55953	1.38629	485	6.18415
Cangzhou city	Chengde city	2	2.375	536795	634229	309.5	0.864997	13.1934	13.3602	5.73496	1.09861	344	5.84064
Langfang city	Chengde city	2	3.11	868066	634229	191.1	1.13462	13.674	13.3602	5.2528	1.09861	314	5.74939
Hengshui city	Chengde city	3	2.2	522147	634229	408	0.788457	13.1657	13.3602	6.01127	1.38629	429	6.06146
Beijing city	Cangzhou city	0	9.32	18827262	536795	186.8	2.23216	16.7508	13.1934	5.23004	0	51	3.93183
Tianjin city	Cangzhou city	2	9.41	11090783	536795	83.1	2.24177	16.2216	13.1934	4.42004	1.09861	22	3.09104
Shijiazhuang city	Cangzhou city	4	6.26	2834942	536795	205	1.83418	14.8575	13.1934	5.32301	1.60944	148	4.99721
Tangshan city	Cangzhou city	1	4.2	3187171	536795	187.5	1.43508	14.9746	13.1934	5.23378	0.693147	70	4.2485
Qinhuangdao city	Cangzhou city	2	4.3	1029670	536795	299.6	1.45862	13.8447	13.1934	5.70245	1.09861	114	4.7362
Handan city	Cangzhou city	3	4.9	1445338	536795	275.3	1.58924	14.1839	13.1934	5.61786	1.38629	224	5.41165
Xingtai city	Cangzhou city	3	3.275	670154	536795	247.1	1.18632	13.4153	13.1934	5.50979	1.38629	189	5.24175
Baoding city	Cangzhou city	2	5.38	1138521	536795	135	1.68269	13.9452	13.1934	4.90527	1.09861	121	4.79579
Zhangjiakou city	Cangzhou city	3	3.95	1060605	536795	321.4	1.37372	13.8744	13.1934	5.77269	1.38629	273	5.60947
Chengde city	Cangzhou city	2	3.8	634229	536795	309.5	1.335	13.3602	13.1934	5.73496	1.09861	344	5.84064
Langfang city	Cangzhou city	0	4.97	868066	536795	137.7	1.60342	13.674	13.1934	4.92508	0	35	3.55535
Hengshui city	Cangzhou city	0	5.76	522147	536795	120.1	1.75094	13.1657	13.1934	4.78832	0	152	5.02388
Beijing city	Langfang city	0	21.11	18827262	868066	51.8	3.04975	16.7508	13.674	3.94739	0	21	3.04452
Tianjin city	Langfang city	2	9.79	11090783	868066	75.2	2.28136	16.2216	13.674	4.32015	1.09861	18	2.89037
Shijiazhuang city	Langfang city	2	5.9	2834942	868066	250.4	1.77495	14.8575	13.674	5.52306	1.09861	118	4.77068
Tangshan city	Langfang city	1	5.05	3187171	868066	128.6	1.61939	14.9746	13.674	4.85671	0.693147	63	4.14313
Qinhuangdao city	Langfang city	3	4.14	1029670	868066	254	1.4207	13.8447	13.674	5.53733	1.38629	112	4.7185
Handan city	Langfang city	4	3.86667	1445338	868066	373.3	1.35239	14.1839	13.674	5.92238	1.60944	174	5.15906
Xingtai city	Langfang city	3	4	670154	868066	333.8	1.38629	13.4153	13.674	5.81054	1.38629	159	5.0689
Baoding city	Langfang city	2	6.42	1138521	868066	128	1.85942	13.9452	13.674	4.85203	1.09861	91	4.51086
Zhangjiakou city	Langfang city	3	3.33	1060605	868066	205.3	1.20297	13.8744	13.674	5.32447	1.38629	243	5.49306
Chengde city	Langfang city	2	3.04	634229	868066	191.1	1.11186	13.3602	13.674	5.2528	1.09861	314	5.74939
Cangzhou city	Langfang city	0	4.78	536795	868066	137.7	1.56444	13.1934	13.674	4.92508	0	35	3.55535
Hengshui city	Langfang city	3	3.4625	522147	868066	218.3	1.24199	13.1657	13.674	5.38587	1.38629	188	5.23644
Beijing city	Hengshui city	1	8.12222	18827262	522147	252.5	2.0946	16.7508	13.1657	5.53141	0.693147	136	4.91265
Tianjin city	Hengshui city	2	4.82222	11090783	522147	194.6	1.57323	16.2216	13.1657	5.27095	1.09861	162	5.0876
Shijiazhuang city	Hengshui city	0	7.36	2834942	522147	106.7	1.99606	14.8575	13.1657	4.67002	0	240	5.48064
Tangshan city	Hengshui city	1	2.93333	3187171	522147	303	1.07614	14.9746	13.1657	5.71373	0.693147	228	5.42935
Handan city	Hengshui city	1	3.3	1445338	522147	159.3	1.19392	14.1839	13.1657	5.07079	0.693147	82	4.40672
Xingtai city	Hengshui city	2	3.85	670154	522147	126.8	1.34807	13.4153	13.1657	4.84261	1.09861	79	4.36945
Baoding city	Hengshui city	3	3.81111	1138521	522147	127.5	1.33792	13.9452	13.1657	4.84812	1.38629	206	5.32788
Zhangjiakou city	Hengshui city	4	3.3	1060605	522147	343.4	1.19392	13.8744	13.1657	5.8389	1.60944	310	5.73657
Cangzhou city	Hengshui city	1	6.06	536795	522147	120.1	1.80171	13.1934	13.1657	4.78832	0.693147	152	5.02388
Langfang city	Hengshui city	3	3.4125	868066	522147	218.3	1.22745	13.674	13.1657	5.38587	1.38629	187	5.23111

## Sheet: 6
The result of rail model fitting after data cleaning
SUMMARY OUTPUT
Regression statistics
Multiple R	0.862008
R Square	0.743057
Adjusted R Square	0.737551		CV
Standard error	0.256015	1.72668	0.148271
Number	144
ANOVA
	df	SS	MS	F	Significance F
Regression	3	26.5366	8.84554	134.956	4.00368e-41
Residuals	140	9.17614	0.0655439
Total	143	35.7127
	Coefficients	std.e	t Stat	P-value	Lower 95%	Upper 95%	Railway2
Intercept	-2.42277	0.491794	-4.9264	2.32907e-06	-3.39508	-1.45047	0.0886753
lnPi	0.237428	0.0191988	12.3668	3.32074e-24	0.199471	0.275385	0.237428
lnPj	0.217601	0.0192672	11.2939	1.9777e-21	0.179508	0.255693	0.217601
lnrij	-0.441178	0.0419612	-10.514	2.03777e-19	-0.524138	-0.358219	-0.441178
							2.37272e-05
RESIDUAL OUTPUT							-1.93912
Number	Predicted lnTij	Residuals	Standard residuals
1	2.94177	-0.0408988	-0.161454
2	2.285	0.281489	1.11122
3	2.54719	-0.255662	-1.00926
4	2.03408	0.168684	0.665903
5	1.94326	0.356326	1.40665
6	1.81153	0.282799	1.11639
7	2.34432	0.489481	1.9323
8	2.28623	0.237098	0.93598
9	2.11645	0.130618	0.515632
10	2.04731	0.105616	0.416935
11	2.72731	0.236937	0.935341
12	1.90778	0.0663008	0.261732
13	2.95226	-0.00414672	-0.0163698
14	2.18464	-0.215196	-0.849519
15	2.59314	-0.247498	-0.977036
16	1.9958	-0.0996762	-0.393486
17	1.88617	-0.32173	-1.27007
18	1.7475	-0.326802	-1.2901
19	2.20191	-0.204496	-0.807276
20	1.91732	-0.404398	-1.59642
21	1.88713	-0.565373	-2.23189
22	2.28951	-0.106833	-0.421738
23	2.4477	-0.17867	-0.705326
24	1.90754	-0.367094	-1.44916
25	2.32254	0.343997	1.35798
26	2.21168	-0.22244	-0.878113
27	1.76564	0.0653451	0.257959
28	1.3676	0.251791	0.993981
29	1.94325	0.336063	1.32666
30	1.93178	0.483237	1.90765
31	1.99747	0.588032	2.32134
32	1.58144	-0.0885332	-0.349498
33	1.29897	0.0898251	0.354597
34	1.59431	0.32114	1.26775
35	1.62017	0.191388	0.755533
36	1.87583	0.179578	0.70891
37	2.5824	-0.229125	-0.904503
38	2.61787	-0.259847	-1.02578
39	1.76331	0.0234338	0.0925084
40	1.98918	0.16025	0.63261
41	1.49667	0.00740511	0.0292327
42	1.347	-0.0942369	-0.372014
43	1.71306	-0.125865	-0.496871
44	1.60317	-0.388257	-1.5327
45	1.80343	-0.257997	-1.01848
46	1.65916	-0.202875	-0.800879
47	1.93964	-0.322232	-1.27206
48	1.44085	-0.281175	-1.10998
49	2.0917	0.189662	0.748717
50	2.04292	-0.128945	-0.50903
51	1.38768	0.190155	0.750663
52	2.01159	0.142499	0.562534
53	1.28672	0.132369	0.522545
54	1.22992	-0.00614279	-0.0242495
55	1.47683	-0.323097	-1.27547
56	1.20653	0.188064	0.74241
57	1.39349	0.0223594	0.0882671
58	1.05135	0.172428	0.680684
59	1.99415	0.426218	1.68256
60	1.92657	-0.249477	-0.984845
61	1.95661	0.320657	1.26584
62	1.51235	0.210415	0.830645
63	2.12467	0.00949964	0.0375012
64	1.51648	0.184621	0.728819
65	1.2513	0.083699	0.330414
66	1.31764	0.25098	0.990778
67	1.29741	0.0109246	0.0431263
68	1.55242	-0.343463	-1.35587
69	1.87767	0.366231	1.44575
70	1.80314	-0.255578	-1.00893
71	1.96038	0.467075	1.84384
72	1.37792	0.092258	0.364202
73	2.13991	-0.00219527	-0.00866613
74	1.43308	0.244019	0.963302
75	1.19807	0.0289703	0.114364
76	1.1795	0.128829	0.508571
77	1.48585	-0.0748582	-0.295514
78	2.39995	0.517824	2.04418
79	2.24705	-0.229481	-0.90591
80	2.01556	0.555522	2.193
81	1.73347	-0.138128	-0.545282
82	1.28472	0.307908	1.21551
83	1.52121	0.176234	0.695709
84	1.42257	0.260119	1.02686
85	1.53462	-0.0462242	-0.182477
86	1.24771	-0.0298325	-0.117768
87	1.58009	0.137303	0.542024
88	1.7177	0.17541	0.692456
89	1.59874	-0.227559	-0.898323
90	2.34326	0.243	0.959277
91	1.96386	-0.505249	-1.99454
92	1.60093	-0.090209	-0.356113
93	1.62499	-0.500056	-1.97404
94	1.12478	0.0691387	0.272935
95	1.53603	-0.0589807	-0.232835
96	1.31563	-0.217013	-0.856691
97	1.18198	-0.226471	-0.894028
98	1.49385	-0.278932	-1.10113
99	1.1462	0.171098	0.675434
100	2.18368	0.126872	0.500845
101	1.94386	-0.593196	-2.34173
102	1.32865	-0.0122463	-0.0483442
103	1.83544	-0.277295	-1.09466
104	1.48644	-0.217926	-0.860293
105	1.05646	0.16732	0.660519
106	1.25931	-0.0992877	-0.391952
107	1.32582	-0.409529	-1.61668
108	1.08674	-0.221743	-0.875363
109	1.41358	-0.278957	-1.10122
110	0.95827	-0.169813	-0.67036
111	2.11784	0.114321	0.451297
112	2.34955	-0.107776	-0.425462
113	1.62731	0.206873	0.816663
114	1.69448	-0.259395	-1.024
115	1.21944	0.239171	0.944162
116	1.33727	0.251961	0.99465
117	1.20247	-0.0161494	-0.0637521
118	1.595	0.0876892	0.346166
119	1.19548	0.178231	0.703593
120	1.09005	0.244953	0.966989
121	1.52187	0.0815518	0.321937
122	1.46151	0.289426	1.14255
123	2.78831	0.261438	1.03206
124	2.49821	-0.216849	-0.856041
125	1.64364	0.131313	0.518378
126	1.96543	-0.346037	-1.36603
127	1.39688	0.0238171	0.0940213
128	1.30752	0.0448761	0.177155
129	1.17437	0.211921	0.836588
130	1.72308	0.136339	0.538216
131	1.49782	-0.294845	-1.16394
132	1.40736	-0.295499	-1.16653
133	1.51234	0.0521024	0.205682
134	1.30248	-0.0604865	-0.238779
135	1.97886	0.115741	0.456905
136	1.96813	-0.394894	-1.5589
137	1.90937	0.086689	0.342217
138	1.47671	-0.400574	-1.58132
139	1.57261	-0.378688	-1.49493
140	1.49079	-0.14272	-0.563408
141	1.6142	-0.276275	-1.09064
142	1.16025	0.0336686	0.132912
143	1.46206	0.33965	1.34082
144	1.31256	-0.0851107	-0.335987

## Sheet: 7
The calculation process of road model fitting after data cleaning
i	j	Tij	Pi	Pj	rij	lnTij	lnPi	lnPj	lnrij
Tianjin city	Beijing city	10.7	11090783	18827262	125.5	2.37024	16.2216	16.7508	4.83231
Shijiazhuang city	Beijing city	5.54	2834942	18827262	266.9	1.71199	14.8575	16.7508	5.58687
Tangshan city	Beijing city	6	3187171	18827262	156.9	1.79176	14.9746	16.7508	5.05561
Qinhuangdao city	Beijing city	4.08	1029670	18827262	273.3	1.4061	13.8447	16.7508	5.61057
Handan city	Beijing city	4.27	1445338	18827262	403	1.45161	14.1839	16.7508	5.99894
Xingtai city	Beijing city	3.68	670154	18827262	359.2	1.30291	13.4153	16.7508	5.88388
Baoding city	Beijing city	12.76	1138521	18827262	142.8	2.54632	13.9452	16.7508	4.96145
Zhangjiakou city	Beijing city	8.28	1060605	18827262	156.8	2.11384	13.8744	16.7508	5.05497
Chengde city	Beijing city	6.6	634229	18827262	174.7	1.88707	13.3602	16.7508	5.16307
Cangzhou city	Beijing city	5.57	536795	18827262	186.8	1.7174	13.1934	16.7508	5.23004
Langfang city	Beijing city	21.14	868066	18827262	51.8	3.05117	13.674	16.7508	3.94739
Hengshui city	Beijing city	4.08	522147	18827262	252.5	1.4061	13.1657	16.7508	5.53141
Beijing city	Tianjin city	10.98	18827262	11090783	125.5	2.39608	16.7508	16.2216	4.83231
Shijiazhuang city	Tianjin city	3.09	2834942	11090783	258.1	1.12817	14.8575	16.2216	5.55335
Tangshan city	Tianjin city	8.47	3187171	11090783	108.9	2.13653	14.9746	16.2216	4.69043
Qinhuangdao city	Tianjin city	3.32	1029670	11090783	229.6	1.19996	13.8447	16.2216	5.43634
Handan city	Tianjin city	2.91111	1445338	11090783	353.3	1.06853	14.1839	16.2216	5.86732
Xingtai city	Tianjin city	2.33333	670154	11090783	319.9	0.847298	13.4153	16.2216	5.76801
Baoding city	Tianjin city	5	1138521	11090783	151.9	1.60944	13.9452	16.2216	5.02322
Zhangjiakou city	Tianjin city	2.23	1060605	11090783	278.7	0.802002	13.8744	16.2216	5.63014
Chengde city	Tianjin city	2.7	634229	11090783	226.3	0.993252	13.3602	16.2216	5.42186
Cangzhou city	Tianjin city	8.68	536795	11090783	83.1	2.16102	13.1934	16.2216	4.42004
Langfang city	Tianjin city	11.86	868066	11090783	75.2	2.47317	13.674	16.2216	4.32015
Hengshui city	Tianjin city	2.88	522147	11090783	194.6	1.05779	13.1657	16.2216	5.27095
Beijing city	Shijiazhuang city	5.79	18827262	2834942	266.9	1.75613	16.7508	14.8575	5.58687
Tianjin city	Shijiazhuang city	3.2	11090783	2834942	258.1	1.16315	16.2216	14.8575	5.55335
Tangshan city	Shijiazhuang city	2.59	3187171	2834942	362.6	0.951658	14.9746	14.8575	5.8933
Qinhuangdao city	Shijiazhuang city	1.44444	1029670	2834942	486.6	0.367725	13.8447	14.8575	6.18744
Handan city	Shijiazhuang city	6.05	1445338	2834942	158.4	1.80006	14.1839	14.8575	5.06512
Xingtai city	Shijiazhuang city	12.16	670154	2834942	107.5	2.49815	13.4153	14.8575	4.67749
Baoding city	Shijiazhuang city	10.97	1138521	2834942	123.2	2.39516	13.9452	14.8575	4.81381
Zhangjiakou city	Shijiazhuang city	2.51	1060605	2834942	304.5	0.920283	13.8744	14.8575	5.71867
Chengde city	Shijiazhuang city	1.4	634229	2834942	438	0.336472	13.3602	14.8575	6.08222
Cangzhou city	Shijiazhuang city	5.44	536795	2834942	205	1.69378	13.1934	14.8575	5.32301
Langfang city	Shijiazhuang city	3.8	868066	2834942	250.4	1.335	13.674	14.8575	5.52306
Hengshui city	Shijiazhuang city	7.95	522147	2834942	106.7	2.07317	13.1657	14.8575	4.67002
Beijing city	Tangshan city	6.1	18827262	3187171	156.9	1.80829	16.7508	14.9746	5.05561
Tianjin city	Tangshan city	8.48	11090783	3187171	108.9	2.13771	16.2216	14.9746	4.69043
Shijiazhuang city	Tangshan city	2.33333	2834942	3187171	362.6	0.847298	14.8575	14.9746	5.8933
Qinhuangdao city	Tangshan city	7.1	1029670	3187171	126	1.96009	13.8447	14.9746	4.83628
Xingtai city	Tangshan city	1.9	670154	3187171	428.7	0.641854	13.4153	14.9746	6.06076
Baoding city	Tangshan city	2.63333	1138521	3187171	248.7	0.96825	13.9452	14.9746	5.51625
Zhangjiakou city	Tangshan city	1.8	1060605	3187171	307.1	0.587787	13.8744	14.9746	5.72717
Chengde city	Tangshan city	4.79	634229	3187171	147.9	1.56653	13.3602	14.9746	4.99654
Cangzhou city	Tangshan city	2.67	536795	3187171	187.5	0.982078	13.1934	14.9746	5.23378
Langfang city	Tangshan city	3.64	868066	3187171	128.6	1.29198	13.674	14.9746	4.85671
Hengshui city	Tangshan city	1.6	522147	3187171	303	0.470004	13.1657	14.9746	5.71373
Beijing city	Qinghuangdao city	4.1	18827262	1029670	273.3	1.41099	16.7508	13.8447	5.61057
Tianjin city	Qinghuangdao city	3.13	11090783	1029670	229.6	1.14103	16.2216	13.8447	5.43634
Shijiazhuang city	Qinghuangdao city	1.45556	2834942	1029670	486.6	0.375388	14.8575	13.8447	6.18744
Tangshan city	Qinghuangdao city	6.97	3187171	1029670	126	1.94162	14.9746	13.8447	4.83628
Baoding city	Qinghuangdao city	1.61	1138521	1029670	374.4	0.476234	13.9452	13.8447	5.92532
Chengde city	Qinghuangdao city	2.28	634229	1029670	177.6	0.824175	13.3602	13.8447	5.17953
Cangzhou city	Qinghuangdao city	1.55	536795	1029670	299.6	0.438255	13.1934	13.8447	5.70245
Langfang city	Qinghuangdao city	2.11	868066	1029670	254	0.746688	13.674	13.8447	5.53733
Hengshui city	Qinghuangdao city	1	522147	1029670	419.6	0	13.1657	13.8447	6.0393
Beijing city	Handan city	4.51	18827262	1445338	403	1.5063	16.7508	14.1839	5.99894
Tianjin city	Handan city	2.97	11090783	1445338	353.3	1.08856	16.2216	14.1839	5.86732
Shijiazhuang city	Handan city	6.14	2834942	1445338	158.4	1.81482	14.8575	14.1839	5.06512
Xingtai city	Handan city	10.34	670154	1445338	49.8	2.33602	13.4153	14.1839	3.90801
Baoding city	Handan city	3.05556	1138521	1445338	262.9	1.11696	13.9452	14.1839	5.57177
Cangzhou city	Handan city	2.6	536795	1445338	275.3	0.955511	13.1934	14.1839	5.61786
Langfang city	Handan city	2.2	868066	1445338	373.3	0.788457	13.674	14.1839	5.92238
Hengshui city	Handan city	3.42	522147	1445338	159.3	1.22964	13.1657	14.1839	5.07079
Beijing city	Xingtai city	4.16	18827262	670154	359.2	1.42552	16.7508	13.4153	5.88388
Tianjin city	Xingtai city	2.7	11090783	670154	319.9	0.993252	16.2216	13.4153	5.76801
Shijiazhuang city	Xingtai city	12.27	2834942	670154	107.5	2.50716	14.8575	13.4153	4.67749
Tangshan city	Xingtai city	2.4	3187171	670154	428.7	0.875469	14.9746	13.4153	6.06076
Handan city	Xingtai city	9.87	1445338	670154	49.8	2.2895	14.1839	13.4153	3.90801
Baoding city	Xingtai city	3.24	1138521	670154	217.4	1.17557	13.9452	13.4153	5.38174
Cangzhou city	Xingtai city	2.67	536795	670154	247.1	0.982078	13.1934	13.4153	5.50979
Langfang city	Xingtai city	2.1	868066	670154	333.8	0.741937	13.674	13.4153	5.81054
Hengshui city	Xingtai city	6.31	522147	670154	126.8	1.84214	13.1657	13.4153	4.84261
Beijing city	Baoding city	13.64	18827262	1138521	142.8	2.61301	16.7508	13.9452	4.96145
Tianjin city	Baoding city	4.97	11090783	1138521	151.9	1.60342	16.2216	13.9452	5.02322
Shijiazhuang city	Baoding city	10.51	2834942	1138521	123.2	2.35233	14.8575	13.9452	4.81381
Tangshan city	Baoding city	2.61	3187171	1138521	248.7	0.95935	14.9746	13.9452	5.51625
Qinhuangdao city	Baoding city	1.66	1029670	1138521	374.4	0.506818	13.8447	13.9452	5.92532
Handan city	Baoding city	2.89	1445338	1138521	262.9	1.06126	14.1839	13.9452	5.57177
Xingtai city	Baoding city	3.14	670154	1138521	217.4	1.14422	13.4153	13.9452	5.38174
Zhangjiakou city	Baoding city	3.67	1060605	1138521	215.9	1.30019	13.8744	13.9452	5.37482
Chengde city	Baoding city	1.92	634229	1138521	313.7	0.652325	13.3602	13.9452	5.74844
Cangzhou city	Baoding city	8.04	536795	1138521	135	2.08443	13.1934	13.9452	4.90527
Langfang city	Baoding city	8.68	868066	1138521	128	2.16102	13.674	13.9452	4.85203
Hengshui city	Baoding city	5.93	522147	1138521	127.5	1.78002	13.1657	13.9452	4.84812
Beijing city	Zhangjiakou city	8.51	18827262	1060605	156.8	2.14124	16.7508	13.8744	5.05497
Tianjin city	Zhangjiakou city	2.3625	11090783	1060605	278.7	0.85972	16.2216	13.8744	5.63014
Shijiazhuang city	Zhangjiakou city	2.5	2834942	1060605	304.5	0.916291	14.8575	13.8744	5.71867
Tangshan city	Zhangjiakou city	1.7	3187171	1060605	307.1	0.530628	14.9746	13.8744	5.72717
Baoding city	Zhangjiakou city	3.58	1138521	1060605	215.9	1.27536	13.9452	13.8744	5.37482
Chengde city	Zhangjiakou city	2.65	634229	1060605	259.7	0.97456	13.3602	13.8744	5.55953
Langfang city	Zhangjiakou city	2.5	868066	1060605	205.3	0.916291	13.674	13.8744	5.32447
Hengshui city	Zhangjiakou city	2.23333	522147	1060605	343.4	0.803495	13.1657	13.8744	5.8389
Beijing city	Chengde city	6.96	18827262	634229	174.7	1.94018	16.7508	13.3602	5.16307
Tianjin city	Chengde city	2.71	11090783	634229	226.3	0.996949	16.2216	13.3602	5.42186
Tangshan city	Chengde city	4.87	3187171	634229	147.9	1.58309	14.9746	13.3602	4.99654
Qinhuangdao city	Chengde city	2.37	1029670	634229	177.6	0.86289	13.8447	13.3602	5.17953
Baoding city	Chengde city	1.63333	1138521	634229	313.7	0.490623	13.9452	13.3602	5.74844
Zhangjiakou city	Chengde city	2.89	1060605	634229	259.7	1.06126	13.8744	13.3602	5.55953
Langfang city	Chengde city	2.31	868066	634229	191.1	0.837248	13.674	13.3602	5.2528
Beijing city	Cangzhou city	6.04	18827262	536795	186.8	1.7984	16.7508	13.1934	5.23004
Tianjin city	Cangzhou city	8.94	11090783	536795	83.1	2.19054	16.2216	13.1934	4.42004
Shijiazhuang city	Cangzhou city	5.22	2834942	536795	205	1.6525	14.8575	13.1934	5.32301
Tangshan city	Cangzhou city	2.83	3187171	536795	187.5	1.04028	14.9746	13.1934	5.23378
Qinhuangdao city	Cangzhou city	1.6	1029670	536795	299.6	0.470004	13.8447	13.1934	5.70245
Handan city	Cangzhou city	2.36667	1445338	536795	275.3	0.861482	14.1839	13.1934	5.61786
Xingtai city	Cangzhou city	2.56	670154	536795	247.1	0.940007	13.4153	13.1934	5.50979
Baoding city	Cangzhou city	7.8	1138521	536795	135	2.05412	13.9452	13.1934	4.90527
Langfang city	Cangzhou city	7.83	868066	536795	137.7	2.05796	13.674	13.1934	4.92508
Hengshui city	Cangzhou city	7.06	522147	536795	120.1	1.95445	13.1657	13.1934	4.78832
Beijing city	Langfang city	22.45	18827262	868066	51.8	3.11129	16.7508	13.674	3.94739
Tianjin city	Langfang city	11.78	11090783	868066	75.2	2.4664	16.2216	13.674	4.32015
Shijiazhuang city	Langfang city	3.48	2834942	868066	250.4	1.24703	14.8575	13.674	5.52306
Tangshan city	Langfang city	3.66	3187171	868066	128.6	1.29746	14.9746	13.674	4.85671
Qinhuangdao city	Langfang city	2.24	1029670	868066	254	0.806476	13.8447	13.674	5.53733
Handan city	Langfang city	1.96	1445338	868066	373.3	0.672944	14.1839	13.674	5.92238
Xingtai city	Langfang city	1.9	670154	868066	333.8	0.641854	13.4153	13.674	5.81054
Baoding city	Langfang city	8.34	1138521	868066	128	2.12106	13.9452	13.674	4.85203
Zhangjiakou city	Langfang city	2.43	1060605	868066	205.3	0.887891	13.8744	13.674	5.32447
Chengde city	Langfang city	2.2	634229	868066	191.1	0.788457	13.3602	13.674	5.2528
Cangzhou city	Langfang city	7.82	536795	868066	137.7	2.05668	13.1934	13.674	4.92508
Hengshui city	Langfang city	2.88	522147	868066	218.3	1.05779	13.1657	13.674	5.38587
Beijing city	Hengshui city	4.59	18827262	522147	252.5	1.52388	16.7508	13.1657	5.53141
Tianjin city	Hengshui city	3.12	11090783	522147	194.6	1.13783	16.2216	13.1657	5.27095
Shijiazhuang city	Hengshui city	7.71	2834942	522147	106.7	2.04252	14.8575	13.1657	4.67002
Handan city	Hengshui city	3.33	1445338	522147	159.3	1.20297	14.1839	13.1657	5.07079
Xingtai city	Hengshui city	6.22	670154	522147	126.8	1.82777	13.4153	13.1657	4.84261
Baoding city	Hengshui city	5.56	1138521	522147	127.5	1.7156	13.9452	13.1657	4.84812
Zhangjiakou city	Hengshui city	1.825	1060605	522147	343.4	0.60158	13.8744	13.1657	5.8389
Cangzhou city	Hengshui city	7.25	536795	522147	120.1	1.981	13.1934	13.1657	4.78832
Langfang city	Hengshui city	3.12	868066	522147	218.3	1.13783	13.674	13.1657	5.38587

## Sheet: 8
The calculation result of road model fitting after data cleaning
SUMMARY OUTPUT
Regression statistics
Multiple R	0.896692
R Square	0.804057
Adjusted R Square	0.799429		CV
Standard error	0.288081	1.38901	0.207401
Number	131
ANOVA
	df	SS	MS	F	Significance F
Regression	3	43.2505	14.4168	173.716	9.12136e-45
Residuals	127	10.5398	0.0829907
Total	130	53.7903
	Coefficients	std.e	t Stat	P-value	Lower 95%	Upper 95%	Roadway2
Intercept	3.36894	0.564466	5.96837	2.23555e-08	2.25196	4.48591	29.0477
lnPi	0.138966	0.0220891	6.29116	4.67463e-09	0.095256	0.182677	0.138966
lnPj	0.119483	0.0222584	5.36799	3.65355e-07	0.0754374	0.163528	0.119483
lnrij	-1.07431	0.0510748	-21.0341	3.34127e-43	-1.17538	-0.973245	-1.07431
							2.10011e+11
RESIDUAL OUTPUT							-8.31354
Number	Predicted lnTij	Residuals	Standard residuals
1	2.43322	-0.0629808	-0.221189
2	1.43302	0.278976	0.979763
3	2.02004	-0.228279	-0.801718
4	1.26682	0.139278	0.489144
5	0.896716	0.554898	1.9488
6	0.913515	0.389397	1.36757
7	1.97815	0.568168	1.99541
8	1.86782	0.246023	0.864034
9	1.68023	0.206836	0.72641
10	1.58511	0.132285	0.464587
11	3.02987	0.0212973	0.0747962
12	1.2575	0.148601	0.521887
13	2.44354	-0.0474597	-0.166679
14	1.40581	-0.277637	-0.975063
15	2.34913	-0.212595	-0.746635
16	1.39077	-0.190804	-0.670105
17	0.974887	0.0936478	0.328892
18	0.974768	-0.12747	-0.447675
19	1.84855	-0.239112	-0.839763
20	1.18668	-0.384682	-1.35101
21	1.33898	-0.345729	-1.2142
22	2.39207	-0.231046	-0.811433
23	2.56618	-0.093007	-0.326641
24	1.47409	-0.416298	-1.46204
25	1.46991	0.286225	1.00522
26	1.43239	-0.269235	-0.945554
27	0.893881	0.0577767	0.202912
28	0.420863	-0.0531382	-0.186622
29	1.67371	0.126349	0.443739
30	1.98334	0.514813	1.80802
31	1.91054	0.484624	1.702
32	0.928584	-0.00830094	-0.0291529
33	0.466565	-0.130093	-0.456887
34	1.25901	0.434765	1.5269
35	1.11089	0.224108	0.787069
36	1.95668	0.116488	0.409106
37	2.05465	-0.246357	-0.865205
38	2.37342	-0.235711	-0.827819
39	0.891599	-0.0443016	-0.155587
40	1.88643	0.0736697	0.258728
41	0.511271	0.130583	0.458607
42	1.16989	-0.201644	-0.708174
43	0.933442	-0.345656	-1.21394
44	1.64692	-0.0803904	-0.282331
45	1.36887	-0.386791	-1.35841
46	1.84076	-0.548774	-1.92729
47	0.849404	-0.3794	-1.33246
48	1.32344	0.0875468	0.307465
49	1.43708	-0.296046	-1.03972
50	0.440596	-0.0652082	-0.229011
51	1.90844	0.0331756	0.116513
52	0.595414	-0.11918	-0.418561
53	1.31532	-0.491146	-1.72491
54	0.730369	-0.292114	-1.02591
55	0.974547	-0.227859	-0.800243
56	0.364638	-0.364638	-1.28061
57	0.94673	0.559567	1.9652
58	1.01459	0.0739716	0.259789
59	1.68683	0.12799	0.449502
60	2.7295	-0.393484	-1.38192
61	1.01576	0.101206	0.355434
62	0.861759	0.0937527	0.32926
63	0.601402	0.187055	0.656938
64	1.44564	-0.216	-0.758593
65	0.978504	0.447011	1.5699
66	1.02945	-0.0361943	-0.127115
67	2.01144	0.495717	1.74096
68	0.541654	0.333815	1.17236
69	2.74448	-0.454979	-1.59789
70	1.12808	0.0474939	0.166799
71	0.886025	0.0960538	0.337341
72	0.629721	0.112217	0.394106
73	1.59894	0.243194	0.854097
74	2.03281	0.580196	2.03765
75	1.8929	-0.289483	-1.01666
76	1.92831	0.424012	1.48913
77	1.18995	-0.230601	-0.809871
78	0.593456	-0.0866388	-0.304276
79	1.0204	0.0408515	0.143471
80	1.11775	0.0264693	0.0929604
81	1.18899	0.111202	0.390543
82	0.716148	-0.063823	-0.224147
83	1.59879	0.485639	1.70557
84	1.72279	0.438236	1.53909
85	1.65635	0.123673	0.434341
86	1.92386	0.217378	0.763432
87	1.23242	-0.372697	-1.30891
88	0.94774	-0.031449	-0.110449
89	0.95488	-0.424252	-1.48997
90	1.19037	0.0849923	0.298493
91	0.910626	0.0639332	0.224534
92	1.20676	-0.290474	-1.02015
93	0.583473	0.220022	0.772718
94	1.7463	0.193884	0.680921
95	1.39473	-0.397784	-1.39702
96	1.67838	-0.0952829	-0.334634
97	1.32476	-0.461873	-1.6221
98	0.727548	-0.236925	-0.832081
99	0.920645	0.140612	0.493829
100	1.22233	-0.385083	-1.35241
101	1.65442	0.143982	0.505666
102	2.45107	-0.260533	-0.914994
103	1.29144	0.361059	1.26804
104	1.40358	-0.363299	-1.27591
105	0.74306	-0.273057	-0.958976
106	0.881057	-0.0195746	-0.0687459
107	0.890348	0.0496594	0.174404
108	1.61344	0.440685	1.54769
109	1.55447	0.503488	1.76825
110	1.63075	0.323695	1.13682
111	3.08982	0.0214736	0.0754153
112	2.61582	-0.149412	-0.524735
113	1.13395	0.11308	0.397138
114	1.8661	-0.568635	-1.99705
115	0.977874	-0.171398	-0.60195
116	0.611336	0.0616087	0.21637
117	0.624679	0.0171749	0.0603182
118	1.72807	0.392994	1.38019
119	1.21067	-0.322776	-1.13359
120	1.21622	-0.427758	-1.50229
121	1.54511	0.511575	1.79665
122	1.04623	0.0115612	0.0406029
123	1.32735	0.196533	0.690223
124	1.53363	-0.395796	-1.39004
125	1.98965	0.0528712	0.185684
126	1.46548	-0.262506	-0.921921
127	1.6038	0.223965	0.786568
128	1.67154	0.044059	0.154735
129	0.59728	0.00429955	0.0151
130	1.63129	0.349712	1.22819
131	1.05613	0.0817	0.286931

## Sheet: 9
The calculation result of road model fitting after introducing intenvening oppotunites
SUMMARY OUTPUT
regression statistics
Multiple R	0.866521
R Square	0.750859
Adjusted R Square	0.74552
standard error	0.252098
variables	144
	df	SS	MS	F	Significance F
regression	3	26.8152	8.93841	140.644	4.64783e-42
residual	140	8.8975	0.0635536
total	143	35.7127
	Coefficients	std.e	t Stat	P-value	Lower 95%	Upper 95%
Intercept	-3.11774	0.504932	-6.17458	6.86418e-09	-4.11608	-2.1194	-4.11608	-2.1194
lnPi	0.196371	0.0214199	9.16769	5.79008e-16	0.15402	0.238722	0.15402	0.238722
lnPj	0.176267	0.021475	8.20802	1.3739e-13	0.133807	0.218727	0.133807	0.218727
ln(oppotunities+1)	-0.260022	0.0547181	-4.75202	4.96581e-06	-0.368209	-0.151834	-0.368209	-0.151834
rij	-0.00107145	0.000252402	-4.245	3.97399e-05	-0.00157049	-0.000572402	-0.00157049	-0.000572402
RESIDUAL OUTPUT
serial number	predicted lnTij	residual	standard residual
1	2.88586	0.0150116	0.0591618
2	2.46649	0.0999965	0.394095
3	2.60735	-0.315822	-1.24468
4	2.08052	0.122246	0.481782
5	1.90271	0.396868	1.56409
6	1.90414	0.190187	0.749544
7	2.42031	0.413492	1.62961
8	2.21115	0.312171	1.23029
9	2.27124	-0.024166	-0.0952403
10	2.22552	-0.0725962	-0.286108
11	2.46455	0.49969	1.96932
12	1.96946	0.00462073	0.0182107
13	2.8965	0.0516173	0.203428
14	2.38264	-0.413199	-1.62845
15	2.5655	-0.219852	-0.866456
16	2.21429	-0.318175	-1.25396
17	1.96811	-0.403674	-1.59091
18	1.67274	-0.252043	-0.993322
19	2.13705	-0.139629	-0.55029
20	1.88184	-0.36891	-1.45391
21	1.83701	-0.515254	-2.03066
22	1.95769	0.224987	0.886694
23	2.06054	0.208491	0.821679
24	1.83279	-0.292343	-1.15215
25	2.50455	0.161982	0.638383
26	2.41006	-0.42082	-1.65849
27	1.69276	0.13822	0.544738
28	1.28	0.339388	1.33756
29	2.11673	0.162589	0.640777
30	2.02034	0.394685	1.55549
31	2.10759	0.47792	1.88352
32	1.53895	-0.0460412	-0.181452
33	1.36974	0.0190512	0.0750824
34	1.45381	0.461643	1.81937
35	1.63238	0.179186	0.706189
36	1.97219	0.0832186	0.327972
37	2.64305	-0.289776	-1.14203
38	2.59057	-0.232546	-0.916483
39	1.69041	0.0963414	0.37969
40	2.10549	0.0439389	0.173167
41	1.39381	0.110272	0.434592
42	1.33636	-0.0836005	-0.329477
43	1.6333	-0.0461035	-0.181698
44	1.5568	-0.34189	-1.34742
45	1.70121	-0.155777	-0.61393
46	1.73146	-0.27517	-1.08447
47	1.88895	-0.271544	-1.07018
48	1.60227	-0.442599	-1.74432
49	2.13894	0.14242	0.561291
50	2.26208	-0.348102	-1.3719
51	1.30036	0.277472	1.09354
52	2.12821	0.0258752	0.101976
53	1.24143	0.177655	0.700152
54	1.18947	0.034303	0.135191
55	1.39542	-0.241689	-0.952516
56	1.30675	0.0878389	0.346181
57	1.37519	0.0406586	0.160239
58	1.09794	0.125831	0.495911
59	1.95432	0.46605	1.83674
60	2.00908	-0.331984	-1.30838
61	2.13027	0.146997	0.579326
62	1.4097	0.313064	1.23381
63	1.96341	0.170756	0.672965
64	1.65892	0.042181	0.166239
65	1.14644	0.188557	0.743119
66	1.31776	0.250856	0.988645
67	1.24912	0.0592108	0.233355
68	1.61685	-0.407887	-1.60752
69	1.9712	0.272697	1.07472
70	1.72916	-0.181594	-0.715677
71	2.04933	0.378124	1.49022
72	1.36771	0.102463	0.403816
73	1.97886	0.158849	0.626037
74	1.5722	0.104899	0.413416
75	1.2125	0.0145408	0.0573064
76	1.21399	0.094344	0.371817
77	1.41076	0.000224241	0.000883754
78	2.47671	0.441059	1.73825
79	2.18281	-0.165244	-0.651241
80	2.12593	0.445158	1.75441
81	1.65399	-0.0586515	-0.231151
82	1.23941	0.353221	1.39208
83	1.66372	0.0337277	0.132924
84	1.56154	0.121145	0.477444
85	1.47307	0.0153312	0.0604217
86	1.20929	0.00858769	0.0338448
87	1.50083	0.216567	0.853511
88	1.60271	0.290398	1.14448
89	1.42863	-0.0574461	-0.2264
90	2.26898	0.317277	1.25042
91	1.92903	-0.470411	-1.85393
92	1.55871	-0.0479888	-0.189128
93	1.57892	-0.453993	-1.78922
94	1.10197	0.0919551	0.362403
95	1.47449	0.00255523	0.0100704
96	1.31267	-0.21406	-0.843629
97	1.21381	-0.258299	-1.01798
98	1.43259	-0.217679	-0.857891
99	1.12678	0.190518	0.750846
100	2.3394	-0.0288493	-0.113698
101	1.89454	-0.543868	-2.14343
102	1.39984	-0.0834342	-0.328821
103	1.73367	-0.175522	-0.691745
104	1.40516	-0.136651	-0.538553
105	0.99876	0.225016	0.886806
106	1.22105	-0.0610292	-0.240521
107	1.32301	-0.406719	-1.60291
108	1.21073	-0.345733	-1.36256
109	1.43198	-0.297353	-1.17189
110	1.02496	-0.236499	-0.932064
111	2.29704	-0.0648752	-0.255679
112	2.01857	0.223207	0.879677
113	1.48726	0.346917	1.36723
114	1.76727	-0.332182	-1.30916
115	1.31985	0.138766	0.546888
116	1.33767	0.251563	0.991431
117	1.21696	-0.0306402	-0.120756
118	1.51594	0.166746	0.657158
119	1.2275	0.146215	0.576244
120	1.21408	0.120917	0.476545
121	1.74545	-0.142034	-0.559767
122	1.66449	0.0864453	0.340688
123	2.52641	0.523341	2.06253
124	2.11175	0.169608	0.668439
125	1.65617	0.118784	0.468137
126	1.9151	-0.295709	-1.16542
127	1.37863	0.0420691	0.165798
128	1.25937	0.0930214	0.366605
129	1.20879	0.177507	0.699572
130	1.60817	0.251252	0.990206
131	1.43662	-0.233647	-0.920821
132	1.42567	-0.313809	-1.23675
133	1.73579	-0.17135	-0.675306
134	1.28353	-0.041542	-0.16372
135	2.04153	0.05307	0.209153
136	1.89422	-0.320988	-1.26504
137	2.0062	-0.0101382	-0.0399555
138	1.63864	-0.562498	-2.21685
139	1.63732	-0.443394	-1.74745
140	1.41578	-0.0677066	-0.266837
141	1.4443	-0.106378	-0.419243
142	1.14103	0.0528922	0.208453
143	1.48482	0.316895	1.24891
144	1.29375	-0.0663067	-0.26132

## Sheet: 10
The calculation result of road model fitting after introducing accessibility
SUMMARY OUTPUT
Regression statistics
Multiple R	0.866521
R Square	0.750859
Adjusted R Square	0.74552
Standard error	0.252098
Number	144
ANOVA
	df	SS	MS	F	Significance F
Regression	3	26.8152	8.93841	140.644	4.64783e-42
Residuals	140	8.8975	0.0635536
Total	143	35.7127
	Coefficients	std.e	t Stat	P-value	Lower 95%	Upper 95%
Intercept	-1.89399	0.50968	-3.71603	0.000291692	-2.90165	-0.886322
lnPi	0.185199	0.0198967	9.30803	2.44103e-16	0.145862	0.224536
lnPj	0.165389	0.019948	8.29097	8.31414e-14	0.12595	0.204827
lnrij	-0.291255	0.0267681	-10.8807	2.31086e-20	-0.344177	-0.238333
RESIDUAL OUTPUT
Number	Predicted lnTij	Residuals	Standard residuals
1	2.93856	-0.0376867	-0.162573
2	2.33032	0.23617	1.0188
3	2.50059	-0.209062	-0.901854
4	2.0341	0.16866	0.72757
5	1.9975	0.302083	1.30313
6	1.87907	0.215264	0.928609
7	2.39476	0.439046	1.89396
8	2.07562	0.447709	1.93134
9	1.88827	0.358802	1.54781
10	2.13217	0.0207561	0.089538
11	2.70885	0.255392	1.10171
12	1.87532	0.0987653	0.426055
13	2.94899	-0.000875545	-0.00377694
14	2.20163	-0.232189	-1.00162
15	2.61398	-0.268338	-1.15756
16	2.06152	-0.165404	-0.713524
17	1.91435	-0.349906	-1.50943
18	1.77551	-0.354818	-1.53062
19	2.23235	-0.234928	-1.01344
20	1.78668	-0.273754	-1.18092
21	1.69027	-0.368518	-1.58972
22	2.38885	-0.206176	-0.889408
23	2.54692	-0.277892	-1.19877
24	1.81249	-0.272049	-1.17357
25	2.36764	0.29889	1.28936
26	2.22852	-0.239281	-1.03221
27	1.8039	0.0270803	0.116819
28	1.4572	0.162191	0.699662
29	2.08107	0.198241	0.855178
30	2.08392	0.331098	1.42829
31	2.11039	0.475116	2.04956
32	1.49127	0.00163049	0.00703362
33	1.25717	0.131624	0.567801
34	1.57259	0.342866	1.47906
35	1.66038	0.151183	0.652178
36	1.64335	0.412057	1.77754
37	2.5356	-0.182326	-0.78652
38	2.63857	-0.280548	-1.21023
39	1.80159	-0.0148441	-0.0640346
40	2.09586	0.0535785	0.231128
41	1.539	-0.0349184	-0.150632
42	1.41938	-0.166621	-0.718774
43	1.75917	-0.171982	-0.741901
44	1.51363	-0.298722	-1.28863
45	1.54969	-0.00425309	-0.0183471
46	1.75057	-0.294281	-1.26947
47	1.96076	-0.343358	-1.48118
48	1.41322	-0.253549	-1.09377
49	2.0914	0.189962	0.819463
50	2.10839	-0.194408	-0.83864
51	1.47716	0.100668	0.434262
52	2.11813	0.0359532	0.155095
53	1.3894	0.0296843	0.128053
54	1.20857	0.0152058	0.065595
55	1.27861	-0.124883	-0.538722
56	1.33999	0.0546035	0.235549
57	1.48152	-0.0656647	-0.283266
58	1.09292	0.130857	0.564495
59	2.04811	0.372261	1.60587
60	1.95452	-0.277425	-1.19676
61	2.09436	0.18291	0.789042
62	1.55459	0.16818	0.725498
63	2.24717	-0.113	-0.487462
64	1.65677	0.0443314	0.191238
65	1.13466	0.200341	0.864235
66	1.30175	0.266867	1.15121
67	1.36813	-0.059793	-0.257936
68	1.61311	-0.404152	-1.74344
69	1.94483	0.299068	1.29012
70	1.83084	-0.28328	-1.22202
71	2.11236	0.315096	1.35927
72	1.45013	0.0200475	0.0864812
73	2.26232	-0.124609	-0.537542
74	1.5945	0.0825962	0.356305
75	1.21909	0.00794803	0.0342863
76	1.2721	0.0362333	0.156304
77	1.53666	-0.125668	-0.54211
78	2.45007	0.467701	2.01758
79	2.27723	-0.25966	-1.12012
80	2.12838	0.442708	1.90976
81	1.77947	-0.184131	-0.794307
82	1.38742	0.205212	0.885248
83	1.66148	0.0359707	0.155171
84	1.58405	0.0986368	0.425501
85	1.42842	0.0599807	0.258746
86	1.18288	0.0349982	0.150976
87	1.54673	0.17067	0.736238
88	1.70826	0.18485	0.79741
89	1.45994	-0.0887587	-0.382889
90	2.13233	0.453932	1.95818
91	1.83296	-0.374344	-1.61485
92	1.51066	6.43725e-05	0.000277691
93	1.53533	-0.410398	-1.77038
94	1.11975	0.0741696	0.319954
95	1.42982	0.0472322	0.203751
96	1.15572	-0.0571065	-0.246347
97	1.17115	-0.215641	-0.930236
98	1.4011	-0.186188	-0.803181
99	1.12622	0.191082	0.824291
100	1.95512	0.355435	1.53328
101	1.74669	-0.396022	-1.70837
102	1.28669	0.0297193	0.128204
103	1.58152	-0.0233714	-0.10082
104	1.28817	-0.019657	-0.0847968
105	1.06545	0.158323	0.682976
106	1.19441	-0.0343917	-0.14836
107	1.16511	-0.248824	-1.07338
108	1.04535	-0.180349	-0.777992
109	1.27926	-0.144636	-0.623933
110	0.931123	-0.142666	-0.615434
111	2.20231	0.0298575	0.1288
112	2.44855	-0.206782	-0.892019
113	1.6054	0.228785	0.986937
114	1.78569	-0.350602	-1.51243
115	1.35283	0.105783	0.456329
116	1.32128	0.267958	1.15592
117	1.22346	-0.0371469	-0.160245
118	1.56155	0.121139	0.522574
119	1.18458	0.189137	0.815904
120	1.04863	0.286366	1.23533
121	1.72438	-0.120958	-0.52179
122	1.39233	0.358605	1.54696
123	2.76951	0.280236	1.20889
124	2.59715	-0.315786	-1.36224
125	1.68371	0.0912402	0.393594
126	1.98641	-0.367018	-1.58325
127	1.48488	-0.064188	-0.276896
128	1.37818	-0.0257846	-0.11123
129	1.267	0.119296	0.514623
130	1.71361	0.145809	0.628994
131	1.40505	-0.202078	-0.871727
132	1.27307	-0.161213	-0.695445
133	1.7149	-0.150461	-0.64906
134	1.29258	-0.050592	-0.218245
135	1.946	0.148606	0.641058
136	1.87274	-0.299509	-1.29203
137	1.6767	0.319357	1.37765
138	1.44889	-0.372747	-1.60796
139	1.63319	-0.439264	-1.8949
140	1.54158	-0.193502	-0.834734
141	1.47531	-0.137388	-0.592665
142	1.14019	0.0537312	0.231787
143	1.39288	0.408832	1.76363
144	1.30356	-0.0761164	-0.328352

[truncated: 2 more sheets: Parameter table, Statistics]
